# Supplementary material for: Transcriptome-based protein-protein interaction analysis reveals immune gene network elucidating white body immunity mechanisms in response to LPS stimulation in Amphioctopus fangsiao
Source: Comp Immunol Rep. 2024 Jun 12;7:200151. doi: 10.1016/j.cirep.2024.200151 (PMC11228953; doi:10.1016/j.cirep.2024.200151)
Supplement: Supplementary file 2 [file mmc2.xlsx]

## Sheet: Sheet1
Table S1 List of 6H up-regulated genes.
gene_id	L6h_readcount	P6h_readcount	log2FoldChange	pval	padj
Cluster-23568.47230	25405.9	4055.61	2.6471	9.6012e-15	1.057e-10
Cluster-23568.58676	350.783	25.8165	3.7591	7.3132e-12	3.8339e-08
Cluster-23568.64381	1388.61	231.185	2.586	2.0935e-11	1.0021e-07
Cluster-23568.48238	2347.69	453.8	2.3707	5.9329e-11	2.3327e-07
Cluster-23568.49979	1077.58	230.345	2.2254	1.2919e-10	4.5881e-07
Cluster-23568.61522	425.36	68.6751	2.6295	3.7111e-10	1.0476e-06
Cluster-23568.64123	252.83	32.0636	2.9752	4.1915e-10	1.1255e-06
Cluster-23568.37158	661.589	156.231	2.081	8.5006e-10	1.9099e-06
Cluster-23568.67738	48.0556	0	8.1522	8.4594e-10	1.9099e-06
Cluster-23568.41742	2864.09	561.037	2.3515	9.7328e-10	2.143e-06
Cluster-23568.15662	113.101	7.25723	3.9777	9.9851e-10	2.1554e-06
Cluster-23568.49731	3108.96	472.963	2.7163	1.0485e-09	2.2198e-06
Cluster-23568.36846	1264.98	201.925	2.6465	2.0206e-09	3.9026e-06
Cluster-23568.66803	513.992	109.308	2.2325	2.9254e-09	5.4587e-06
Cluster-23568.45078	1824.96	347.975	2.3904	3.9365e-09	6.9898e-06
Cluster-23568.56767	1224.24	258.469	2.2439	4.4867e-09	7.7179e-06
Cluster-23568.47750	322.459	56.1658	2.5201	5.1473e-09	8.5859e-06
Cluster-23568.22521	401.704	57.9593	2.7951	6.1211e-09	9.9099e-06
Cluster-23568.49090	512.006	126.46	2.017	7.5242e-09	1.1667e-05
Cluster-23568.59712	979.594	190.94	2.3578	7.7708e-09	1.1719e-05
Cluster-23568.49125	2065.68	541.11	1.9324	8.7607e-09	1.3033e-05
Cluster-23568.31816	658.639	140.407	2.2286	1.5018e-08	2.0696e-05
Cluster-23568.38236	598.09	109.21	2.4519	1.8943e-08	2.4803e-05
Cluster-23568.50833	1407.17	299.087	2.2338	1.915e-08	2.4803e-05
Cluster-23568.65944	370.841	82.8484	2.1612	1.898e-08	2.4803e-05
Cluster-23568.48149	10025.2	3154.35	1.6682	2.1673e-08	2.7745e-05
Cluster-23568.69842	288.917	25.2523	3.5125	2.7259e-08	3.2978e-05
Cluster-23568.52665	925.498	253.854	1.8654	2.8455e-08	3.4051e-05
Cluster-23568.66065	71.9558	2.97068	4.5739	3.0122e-08	3.5658e-05
Cluster-23568.57826	1036.5	165.085	2.6496	3.1267e-08	3.6234e-05
Cluster-23568.48759	37278.6	5511.51	2.7578	3.3757e-08	3.766e-05
Cluster-23568.63789	1128.03	245.62	2.1986	3.3866e-08	3.766e-05
Cluster-23568.28194	593.156	134.57	2.1396	3.5367e-08	3.855e-05
Cluster-23568.61139	348.303	54.6887	2.6704	3.5055e-08	3.855e-05
Cluster-23568.42670	467.583	89.1548	2.3891	3.9882e-08	4.2218e-05
Cluster-23568.41546	249.915	32.9863	2.92	4.1329e-08	4.3333e-05
Cluster-23568.61697	60.0826	4.22875	3.8165	5.353e-08	5.4065e-05
Cluster-23568.47900	45668.2	9996.8	2.1916	5.5393e-08	5.5438e-05
Cluster-23568.44509	1641.33	496.153	1.7256	5.9048e-08	5.8041e-05
Cluster-23568.46470	404.323	96.1177	2.0705	6.7604e-08	6.5863e-05
Cluster-23568.53766	1494.45	322.93	2.2097	7.1694e-08	6.8634e-05
Cluster-23568.86444	39.9145	0	7.8849	7.5773e-08	7.1913e-05
Cluster-23568.33423	446.567	63.6551	2.8077	8.3712e-08	7.7445e-05
Cluster-23568.62526	444.55	89.3176	2.315	8.7584e-08	7.9035e-05
Cluster-23568.47657	663.383	146.39	2.1785	9.6578e-08	8.6442e-05
Cluster-23568.47384	558.191	107.955	2.3692	1.0886e-07	9.5114e-05
Cluster-23568.24660	273.119	59.7305	2.1927	1.1193e-07	9.7029e-05
Cluster-23568.70101	221.674	55.4555	1.9974	1.2107e-07	0.00010413
Cluster-23568.46102	271.086	35.1257	2.9466	1.2922e-07	0.00010943
Cluster-23568.35958	469.464	101.341	2.21	1.3144e-07	0.00011046
Cluster-23568.37888	1140.95	297.109	1.9405	1.4584e-07	0.00012072
Cluster-23568.44747	1017.99	211.977	2.2631	1.5369e-07	0.00012533
Cluster-23568.48751	9371.43	3123.17	1.5852	1.6424e-07	0.00013295
Cluster-23568.48630	1152.55	340.368	1.7594	1.6594e-07	0.00013334
Cluster-23568.31617	413.874	88.6309	2.221	1.7232e-07	0.00013648
Cluster-23568.44309	148.082	23.9079	2.6265	1.7114e-07	0.00013648
Cluster-23568.44302	688.869	121.565	2.501	1.7866e-07	0.00013851
Cluster-23568.46378	1191.43	183.249	2.7002	1.8276e-07	0.0001407
Cluster-23568.26188	570.107	167.118	1.7705	1.8456e-07	0.0001411
Cluster-23568.57035	392.197	98.619	1.9911	2.6061e-07	0.00019127
Cluster-23568.30732	68.8912	6.94188	3.2998	2.6871e-07	0.00019591
Cluster-23568.42965	1307.67	407.412	1.682	2.7389e-07	0.00019837
Cluster-23568.48794	3056.87	920.347	1.7316	2.7812e-07	0.00019882
Cluster-23568.60805	422.589	89.9386	2.2325	2.8456e-07	0.0002007
Cluster-23568.69088	85.2915	8.96118	3.254	2.8622e-07	0.0002007
Cluster-23568.42243	1587.79	324.322	2.2911	2.9872e-07	0.00020814
Cluster-23568.57446	121.991	19.3514	2.6504	3.0195e-07	0.00020907
Cluster-23568.49725	4466.99	1324.9	1.7532	3.0846e-07	0.00021112
Cluster-23568.39111	1360.28	372.394	1.8685	3.4671e-07	0.0002263
Cluster-23568.50136	352.91	91.3213	1.9494	3.4353e-07	0.0002263
Cluster-23568.53226	493.924	125.46	1.9758	3.4677e-07	0.0002263
Cluster-23568.61308	163.82	34.5759	2.2415	3.474e-07	0.0002263
Cluster-23568.36782	570.311	176.665	1.69	3.5558e-07	0.00022892
Cluster-23568.49099	107.111	20.005	2.4209	3.6932e-07	0.00023502
Cluster-23568.54259	1254.01	375.185	1.741	3.684e-07	0.00023502
Cluster-23568.50215	387.544	102.653	1.9158	4.1601e-07	0.00025767
Cluster-23568.45376	448.139	144.227	1.6357	4.2951e-07	0.00026416
Cluster-23568.45208	395.711	94.1059	2.0696	4.3481e-07	0.00026594
Cluster-23568.35771	505.838	151.825	1.7358	4.3963e-07	0.0002674
Cluster-23568.51934	1714.23	480.933	1.8334	5.0612e-07	0.00030448
Cluster-23568.47827	33072.4	5193.83	2.6707	5.2697e-07	0.0003153
Cluster-23568.35518	193.207	47.3631	2.0256	5.6256e-07	0.00033297
Cluster-23568.32309	2586.85	805.174	1.6838	5.9608e-07	0.00034906
Cluster-23568.33548	553.566	144.65	1.9365	6.0201e-07	0.00035012
Cluster-23568.46464	2131.03	590.233	1.8519	6.0606e-07	0.00035012
Cluster-23568.62674	189.328	39.4966	2.2571	6.0743e-07	0.00035012
Cluster-23568.27661	411.891	88.7072	2.2138	6.5504e-07	0.0003667
Cluster-23568.59768	158.127	34.576	2.1916	6.5618e-07	0.0003667
Cluster-23568.48405	1687.3	317.307	2.4102	6.7706e-07	0.00037646
Cluster-23568.46227	1725.1	376.023	2.1977	7.1308e-07	0.00039252
Cluster-23568.44843	645.649	218.599	1.5626	7.8665e-07	0.00042873
Cluster-23568.46133	3795.09	1091.66	1.7974	8.098e-07	0.00043917
Cluster-23568.47924	11402.9	3468.37	1.717	8.6718e-07	0.0004609
Cluster-23568.87441	79.3497	3.87217	4.3416	9.0238e-07	0.00047533
Cluster-23568.32711	151.558	18.866	2.9987	9.2276e-07	0.0004787
Cluster-23568.44331	546.227	172.57	1.662	9.2388e-07	0.0004787
Cluster-23568.57425	764.64	204.277	1.9034	9.3646e-07	0.00048176
Cluster-23568.27518	102.281	14.9738	2.7786	9.7743e-07	0.00049818
Cluster-23568.42603	3955.71	1026.24	1.9465	1.013e-06	0.00051155
Cluster-23568.44083	1113.74	365.896	1.6055	1.0188e-06	0.00051215
Cluster-23568.41547	870.926	200.57	2.1175	1.025e-06	0.00051295
Cluster-23568.47748	1109.29	226.523	2.2933	1.0633e-06	0.00052422
Cluster-23568.56919	407.201	117.838	1.7872	1.057e-06	0.00052422
Cluster-23568.52336	149.417	23.9904	2.6326	1.1016e-06	0.00053663
Cluster-23568.37859	1989.41	603.092	1.7216	1.1156e-06	0.00053884
Cluster-23568.46212	1616.14	389.12	2.0541	1.1426e-06	0.00054928
Cluster-23568.29903	197.928	52.9095	1.9014	1.1645e-06	0.00055323
Cluster-23568.52838	1421.21	432.17	1.7168	1.1959e-06	0.00056263
Cluster-23568.70141	61.1288	6.13269	3.3184	1.1924e-06	0.00056263
Cluster-23568.46364	860.076	198.204	2.1166	1.2141e-06	0.00056637
Cluster-23568.40279	3949.67	1279.66	1.6258	1.2415e-06	0.00057671
Cluster-23568.51782	3557.67	910.19	1.9664	1.2533e-06	0.00057974
Cluster-23568.59303	340.104	70.178	2.2742	1.2969e-06	0.0005974
Cluster-23568.2040	52.5987	4.50457	3.5311	1.3602e-06	0.00062392
Cluster-23568.8829	56.2552	4.92269	3.5155	1.3986e-06	0.0006389
Cluster-23568.47111	1712.86	567.475	1.5936	1.4311e-06	0.0006469
Cluster-23568.48512	3668.94	1314.02	1.4814	1.4338e-06	0.0006469
Cluster-23568.49927	5303.04	1707.09	1.6352	1.4254e-06	0.0006469
Cluster-23568.40719	2223.83	354.589	2.6485	1.4929e-06	0.0006675
Cluster-23568.46434	1003.59	220.9	2.1829	1.5037e-06	0.0006675
Cluster-23568.49992	3723.49	933.356	1.9959	1.5377e-06	0.00067728
Cluster-23568.23742	175.914	41.6314	2.0791	1.5606e-06	0.00068178
Cluster-23568.32474	309.919	63.8245	2.2779	1.5747e-06	0.0006852
Cluster-23568.47323	1407.62	424.619	1.7288	1.6089e-06	0.00069734
Cluster-23568.68628	48.0686	3.73191	3.6968	1.6383e-06	0.0007073
Cluster-23568.21487	121.088	16.789	2.8392	1.6941e-06	0.00072594
Cluster-23568.35053	423.672	104.559	2.0172	1.7016e-06	0.00072594
Cluster-23568.46783	163.552	39.0642	2.0643	1.7214e-06	0.00072608
Cluster-23568.5713	27.786	0	7.3581	1.7465e-06	0.00073385
Cluster-23568.45579	944.804	263.717	1.8402	1.7687e-06	0.0007348
Cluster-23568.34336	794.769	236.89	1.7457	1.8168e-06	0.00074428
Cluster-23568.35358	358.801	114.573	1.6461	1.8172e-06	0.00074428
Cluster-23568.46694	317.784	74.6397	2.0883	1.8294e-06	0.00074428
Cluster-23568.51325	487.668	145.853	1.7402	1.8232e-06	0.00074428
Cluster-23568.46388	4706.29	1513.19	1.637	1.8892e-06	0.00076183
Cluster-23568.61955	665.971	231.695	1.5227	1.9328e-06	0.00077658
Cluster-23568.64124	74.8443	10.3739	2.8464	1.9426e-06	0.00077768
Cluster-23568.23926	49.332	2.63814	4.1935	1.9713e-06	0.00078633
Cluster-23568.51006	1150.51	342.149	1.7491	1.9937e-06	0.00079237
Cluster-23568.66618	260.899	50.9307	2.355	2.053e-06	0.0008101
Cluster-23568.65963	462.871	144.578	1.6779	2.0812e-06	0.00081538
Cluster-23568.43516	1155.87	336.142	1.7813	2.1493e-06	0.00083908
Cluster-23568.61113	460.117	124.42	1.8859	2.2048e-06	0.00085769
Cluster-23568.54064	147.388	24.9554	2.5563	2.3e-06	0.00088534
Cluster-23568.57434	358.213	82.6792	2.1135	2.3356e-06	0.00089592
Cluster-23568.42812	2637.73	747.369	1.8197	2.4206e-06	0.00091892
Cluster-23568.50288	1511.85	464.315	1.7027	2.415e-06	0.00091892
Cluster-23568.48879	744.694	201.153	1.8874	2.4757e-06	0.00092436
Cluster-23568.51257	339.067	106.488	1.6699	2.4663e-06	0.00092436
Cluster-23568.61368	591.743	151.853	1.9612	2.4769e-06	0.00092436
Cluster-23568.33811	525.783	156.357	1.7493	2.546e-06	0.00094694
Cluster-23568.54478	410.862	108.853	1.9151	2.5561e-06	0.00094751
Cluster-23568.47119	646.578	200.571	1.688	2.677e-06	0.00097946
Cluster-23568.56915	185.752	46.605	1.9935	2.688e-06	0.00097987
Cluster-23568.40292	215.603	59.4229	1.8586	2.7208e-06	0.00098209
Cluster-23568.84902	72.7827	5.55882	3.6878	2.7148e-06	0.00098209
Cluster-23568.43861	943.917	283.787	1.7333	2.8867e-06	0.0010302
Cluster-23568.50088	1025.46	363.416	1.4964	2.8848e-06	0.0010302
Cluster-23568.39058	400.238	109.896	1.8632	2.9259e-06	0.0010324
Cluster-23568.64869	248.213	59.5371	2.0573	3.0052e-06	0.0010493
Cluster-23568.67666	195.155	33.0055	2.5609	3.0089e-06	0.0010493
Cluster-23568.46876	600.165	180.654	1.7312	3.0377e-06	0.001055
Cluster-23568.40345	405.15	104.584	1.9525	3.0881e-06	0.0010691
Cluster-23568.33272	405.602	131.355	1.6257	3.1945e-06	0.001099
Cluster-23568.37745	216.654	48.2491	2.1636	3.3154e-06	0.00113
Cluster-23568.48713	3308.53	1215.02	1.4452	3.3141e-06	0.00113
Cluster-23568.56052	340.207	85.0205	1.9999	3.3402e-06	0.0011338
Cluster-23568.50847	1405.87	511.49	1.4585	3.437e-06	0.0011571
Cluster-23568.69928	405.85	92.9221	2.1252	3.4754e-06	0.0011665
Cluster-23568.56509	976.057	343.698	1.5057	3.5599e-06	0.0011873
Cluster-23568.56929	572.416	173.053	1.725	3.5698e-06	0.0011873
Cluster-23568.61864	268.79	72.7397	1.8841	3.589e-06	0.0011901
Cluster-23568.45986	1213.04	407.657	1.5729	3.6215e-06	0.0011937
Cluster-23568.22451	47.763	3.30227	3.8403	3.6661e-06	0.0012012
Cluster-23568.28115	130.841	19.1323	2.77	3.6797e-06	0.0012021
Cluster-23568.65408	425.394	128.002	1.7318	3.7745e-06	0.0012294
Cluster-23568.40904	1463.3	541.673	1.4334	3.8045e-06	0.0012355
Cluster-23568.51633	5066.51	1477.85	1.7774	3.8584e-06	0.0012493
Cluster-23568.49363	697.468	205.501	1.7622	3.9239e-06	0.0012631
Cluster-23568.49780	9087.53	2691.21	1.7556	3.9674e-06	0.0012714
Cluster-23568.51508	2397.16	751.508	1.6732	3.9818e-06	0.0012714
Cluster-23568.34957	436.743	102.848	2.0848	4.0084e-06	0.0012754
Cluster-23568.49799	827.14	252.084	1.7133	4.0213e-06	0.0012758
Cluster-23568.46045	678.624	228.687	1.5684	4.0777e-06	0.0012826
Cluster-23568.36406	231.224	71.1935	1.701	4.1349e-06	0.0012932
Cluster-23568.56189	446.528	112.819	1.984	4.1246e-06	0.0012932
Cluster-23568.37380	1181.9	392.932	1.5882	4.234e-06	0.0013205
Cluster-23568.55632	928.261	312.32	1.5711	4.2672e-06	0.0013233
Cluster-23568.58686	261.22	68.1848	1.9354	4.3126e-06	0.0013337
Cluster-23568.53268	2775.49	997.828	1.4758	4.4643e-06	0.001375
Cluster-23568.51232	2049.7	710.079	1.5291	4.5937e-06	0.0014009
Cluster-23568.25471	175.672	48.7298	1.8475	4.6482e-06	0.0014136
Cluster-23568.62998	177.021	36.1321	2.2927	4.7037e-06	0.0014265
Cluster-23568.50716	216.165	62.037	1.7997	4.7849e-06	0.0014472
Cluster-23568.24753	103.912	20.8757	2.3134	4.8956e-06	0.0014686
Cluster-23568.53153	1302.8	418.376	1.6384	4.9555e-06	0.0014825
Cluster-23568.51359	748.686	265.696	1.4942	5.1707e-06	0.0015331
Cluster-23568.58684	576.29	161.852	1.8304	5.1548e-06	0.0015331
Cluster-23568.12814	106.699	21.7839	2.2872	5.3477e-06	0.0015658
Cluster-23568.53300	217.788	55.3959	1.9726	5.454e-06	0.0015847
Cluster-23568.66495	185.681	44.3821	2.0641	5.4554e-06	0.0015847
Cluster-23568.49150	309.164	54.3138	2.5074	5.6358e-06	0.0016271
Cluster-23568.40527	138.647	35.7638	1.9505	5.7198e-06	0.0016441
Cluster-23568.53790	766.513	253.158	1.5977	5.8622e-06	0.0016807
Cluster-23568.46010	537.621	173.129	1.6334	5.9598e-06	0.0016998
Cluster-23568.37207	232.406	35.489	2.7104	6.0699e-06	0.0017267
Cluster-23568.59611	81.9443	8.61807	3.2491	6.1097e-06	0.0017291
Cluster-23568.45321	3998.24	1167.1	1.7761	6.1437e-06	0.0017298
Cluster-23568.57195	918.756	198.104	2.2124	6.1314e-06	0.0017298
Cluster-23568.64044	248.198	57.565	2.1064	6.2028e-06	0.001742
Cluster-23568.35181	1414.63	350.767	2.0113	6.3029e-06	0.0017656
Cluster-23568.40284	142.546	38.4174	1.8887	6.3337e-06	0.0017697
Cluster-23568.31689	130.127	30.552	2.0908	6.3619e-06	0.0017731
Cluster-23568.43638	4125.41	896.129	2.2025	6.3956e-06	0.001778
Cluster-23568.61785	156.035	28.8364	2.4342	6.4479e-06	0.0017853
Cluster-23568.48206	3001.31	1081.76	1.4721	6.4837e-06	0.001789
Cluster-23568.41745	116.05	27.9455	2.0554	6.5242e-06	0.0017923
Cluster-23568.42680	344.951	74.6569	2.2063	6.5447e-06	0.0017923
Cluster-23568.23542	598.882	205.954	1.5392	6.5664e-06	0.0017938
Cluster-23568.43955	1604.77	519.928	1.6254	6.6853e-06	0.0018128
Cluster-23568.27183	178.376	42.3753	2.0731	6.7704e-06	0.0018314
Cluster-23568.47847	21269.8	7047.76	1.5935	6.9516e-06	0.0018758
Cluster-23568.36228	410.472	111.285	1.8809	7.0453e-06	0.0018964
Cluster-23568.27828	819.733	202.617	2.0159	7.069e-06	0.0018981
Cluster-23568.48019	4997.15	1917.79	1.3816	7.253e-06	0.0019335
Cluster-23568.68960	245.675	53.3953	2.2025	7.2535e-06	0.0019335
Cluster-23568.54063	418.87	119.331	1.8109	7.3503e-06	0.0019499
Cluster-23568.28050	111.895	14.3287	2.9594	7.5705e-06	0.0019797
Cluster-23568.27658	840.714	253.903	1.7268	7.6388e-06	0.0019928
Cluster-23568.24733	46.8701	2.92645	3.9702	7.7077e-06	0.0020049
Cluster-23568.45714	1577.28	503.383	1.6474	7.7216e-06	0.0020049
Cluster-23568.67429	975.233	226.702	2.1041	7.8527e-06	0.0020334
Cluster-23568.41976	1495.83	573.84	1.3821	8.0187e-06	0.0020643
Cluster-23568.47927	2720.05	1002.59	1.4397	8.1276e-06	0.0020857
Cluster-23568.32346	480.194	142.451	1.7518	8.1783e-06	0.002089
Cluster-23568.40041	704.482	261.33	1.4301	8.1623e-06	0.002089
Cluster-23568.30579	233.075	41.559	2.4837	8.251e-06	0.0021027
Cluster-23568.36998	769.902	217.971	1.8198	8.6212e-06	0.0021819
Cluster-23568.64357	349.087	100.129	1.7997	8.7239e-06	0.0021927
Cluster-23568.69878	389.255	95.1029	2.0313	8.7075e-06	0.0021927
Cluster-23568.39700	332.133	88.9992	1.8983	8.9957e-06	0.0022508
Cluster-23568.50036	1672.65	667.141	1.3259	8.9953e-06	0.0022508
Cluster-23568.39453	575.533	178.194	1.6898	9.3937e-06	0.0023303
Cluster-23568.57577	439.289	125.329	1.8071	9.3983e-06	0.0023303
Cluster-23568.83268	73.4427	15.2649	2.2649	9.3565e-06	0.0023303
Cluster-23568.40770	421.277	130.309	1.6918	9.4199e-06	0.0023305
Cluster-23568.20708	92.2346	19.9847	2.2002	9.55e-06	0.0023573
Cluster-23568.38238	911.047	303.752	1.584	9.7755e-06	0.0024076
Cluster-23568.44304	38.5905	1.65792	4.6079	9.9497e-06	0.0024396
Cluster-23568.46190	142.989	25.9059	2.4597	1.0071e-05	0.0024638
Cluster-23568.48830	4159.58	1602.7	1.3759	1.0356e-05	0.0025168
Cluster-23568.31084	402.428	98.5397	2.028	1.0558e-05	0.0025536
Cluster-23568.51095	168.417	40.9586	2.0403	1.0626e-05	0.0025599
Cluster-23568.26931	322.027	86.8233	1.8899	1.1101e-05	0.0026458
Cluster-23568.47820	24833.2	4562.3	2.4444	1.1103e-05	0.0026458
Cluster-23568.27901	497.778	137.134	1.8584	1.1205e-05	0.0026642
Cluster-23568.38248	1082.05	250.975	2.1074	1.1246e-05	0.0026682
Cluster-23568.40981	2906.04	992.948	1.549	1.1505e-05	0.002718
Cluster-23568.34973	241.366	70.4168	1.7758	1.159e-05	0.0027301
Cluster-23568.57431	546.291	148.76	1.8754	1.1606e-05	0.0027301
Cluster-23568.51319	2072.66	671.947	1.6246	1.1638e-05	0.0027319
Cluster-23568.73362	112.006	18.5479	2.5904	1.1932e-05	0.002795
Cluster-23568.36000	230.918	71.2797	1.6935	1.212e-05	0.0028269
Cluster-23568.53313	682.276	220.309	1.6296	1.2273e-05	0.0028565
Cluster-23568.10012	89.5288	18.3441	2.2796	1.2422e-05	0.0028836
Cluster-23568.27960	148.048	41.9975	1.8191	1.2739e-05	0.0028981
Cluster-23568.31440	220.358	51.8832	2.085	1.2679e-05	0.0028981
Cluster-23568.36807	300.266	76.5645	1.9694	1.2636e-05	0.0028981
Cluster-23568.55885	430.681	117.302	1.8747	1.2566e-05	0.0028981
Cluster-23568.80859	94.0429	20.273	2.2095	1.261e-05	0.0028981
Cluster-23568.69509	158.612	31.9725	2.311	1.3e-05	0.0029434
Cluster-23568.31866	575.108	177.228	1.6977	1.3151e-05	0.0029537
Cluster-23568.37418	1224.52	470.139	1.3809	1.3173e-05	0.0029537
Cluster-23568.58744	81.6683	15.2362	2.4252	1.328e-05	0.0029654
Cluster-23568.46823	155.709	34.9968	2.149	1.3324e-05	0.0029693
Cluster-23568.57165	1213.53	341.832	1.8276	1.34e-05	0.0029803
Cluster-23568.49886	1603.44	520.727	1.6223	1.3486e-05	0.0029932
Cluster-23568.54954	208.86	53.6093	1.9601	1.3555e-05	0.0029954
Cluster-23568.23945	277.98	85.0654	1.7064	1.3691e-05	0.0030084
Cluster-23568.26648	341.385	115.192	1.5661	1.3687e-05	0.0030084
Cluster-23568.28343	353.327	107.433	1.7167	1.3832e-05	0.0030275
Cluster-23568.39724	857.337	301.437	1.5084	1.3862e-05	0.0030279
Cluster-23568.40536	1292.98	433.269	1.5771	1.3957e-05	0.0030427
Cluster-23568.68117	50.7838	7.69158	2.7226	1.4191e-05	0.0030814
Cluster-23568.58028	1628.67	608.467	1.4202	1.435e-05	0.0030949
Cluster-23568.66232	628.37	178.886	1.8118	1.4378e-05	0.0030949
Cluster-23568.52484	456.013	157.86	1.5296	1.4466e-05	0.0031045
Cluster-23568.48481	116.181	27.3667	2.0793	1.4496e-05	0.0031049
Cluster-23568.48496	887.851	263.964	1.7492	1.4684e-05	0.003139
Cluster-23568.24002	18.1781	0	6.7433	1.4874e-05	0.0031476
Cluster-23568.46744	343.242	111.483	1.6223	1.4806e-05	0.0031476
Cluster-23568.50172	1787.94	607.811	1.5562	1.478e-05	0.0031476
Cluster-23568.51136	2731.98	695.948	1.9727	1.4836e-05	0.0031476
Cluster-23568.51393	338.582	97.7382	1.7905	1.4843e-05	0.0031476
Cluster-23568.48662	438.462	145.498	1.5904	1.4965e-05	0.0031562
Cluster-23568.65042	780.517	227.662	1.7766	1.5004e-05	0.0031582
Cluster-23568.32963	986.996	356.109	1.4704	1.5099e-05	0.0031661
Cluster-23568.44114	757.858	223.855	1.7585	1.5071e-05	0.0031661
Cluster-23568.44004	379.569	115.432	1.7166	1.5283e-05	0.0031988
Cluster-23568.46909	1249.61	429.185	1.5415	1.5483e-05	0.0032283
Cluster-23568.50056	6356.85	2447.93	1.3767	1.5635e-05	0.0032477
Cluster-23568.81060	139.44	32.642	2.0885	1.5674e-05	0.0032496
Cluster-23568.34128	2797.15	1134.73	1.3015	1.5776e-05	0.0032585
Cluster-23568.48700	2688.82	839.563	1.6791	1.5775e-05	0.0032585
Cluster-23568.29660	657.88	227.226	1.533	1.5899e-05	0.0032756
Cluster-23568.48627	15569.1	2770.64	2.4904	1.5925e-05	0.0032756
Cluster-23568.36308	405.978	134.259	1.5951	1.6389e-05	0.0033537
Cluster-23568.48029	3481.39	1160.68	1.5845	1.6421e-05	0.0033541
Cluster-23568.50171	741.824	213.02	1.8	1.6631e-05	0.0033844
Cluster-23568.25836	578.489	194.636	1.5704	1.682e-05	0.0034164
Cluster-23568.51564	366.396	125.331	1.5467	1.6854e-05	0.0034171
Cluster-23568.42672	232.917	74.3073	1.6474	1.695e-05	0.0034302
Cluster-23568.33268	683.458	216.224	1.6598	1.7248e-05	0.0034652
Cluster-23568.52973	861.989	184.871	2.2204	1.7249e-05	0.0034652
Cluster-23568.15247	200.384	52.3109	1.936	1.7379e-05	0.0034786
Cluster-23568.27482	86.9784	14.1482	2.6206	1.7348e-05	0.0034786
Cluster-23568.62812	88.3484	16.3086	2.4302	1.7518e-05	0.0035002
Cluster-23568.43086	554.162	175.414	1.6583	1.7784e-05	0.0035386
Cluster-23568.50333	3517.14	970.101	1.858	1.7819e-05	0.0035386
Cluster-23568.59184	775.904	277.034	1.4855	1.7839e-05	0.0035386
Cluster-23568.65794	422.612	114.744	1.8802	1.7805e-05	0.0035386
Cluster-23568.57819	780.155	245.797	1.6654	1.7891e-05	0.0035416
Cluster-23568.36440	536.892	174.854	1.6182	1.7994e-05	0.0035501
Cluster-23568.34261	1146.04	432.84	1.4043	1.8141e-05	0.0035728
Cluster-23522.0	65.0997	11.1024	2.5472	1.8935e-05	0.0036703
Cluster-23568.32661	410.504	137.68	1.5746	1.8773e-05	0.0036703
Cluster-23568.36639	134.879	28.8075	2.2238	1.8912e-05	0.0036703
Cluster-23568.6510	88.0846	19.5947	2.1714	1.8864e-05	0.0036703
Cluster-23568.46546	1730.47	578.566	1.5803	1.9303e-05	0.0037348
Cluster-23568.28853	275.299	54.0195	2.3474	1.9455e-05	0.0037575
Cluster-23568.27385	303.459	87.5575	1.7913	1.9533e-05	0.003766
Cluster-23568.55450	323.738	95.8854	1.7541	1.9716e-05	0.0037947
Cluster-23568.39521	735.661	230.794	1.6716	1.9771e-05	0.0037986
Cluster-23568.43838	1868.09	654.195	1.5135	1.9966e-05	0.0038294
Cluster-23568.52233	614.505	178.03	1.7863	2.0071e-05	0.0038428
Cluster-23568.24725	207.083	59.8831	1.7873	2.0162e-05	0.0038439
Cluster-23568.43026	1719.97	378.807	2.1828	2.0251e-05	0.0038439
Cluster-23568.68343	180.01	41.5873	2.1139	2.0224e-05	0.0038439
Cluster-23568.57707	1092.03	352.68	1.6306	2.0455e-05	0.0038715
Cluster-23568.49214	2858.34	831.316	1.7816	2.1045e-05	0.0039673
Cluster-23568.50334	1986.49	424.772	2.2252	2.1167e-05	0.0039835
Cluster-23568.58350	347.122	106.926	1.6972	2.1655e-05	0.0040546
Cluster-23568.36137	1372.12	482.439	1.5074	2.1749e-05	0.0040582
Cluster-23568.53236	1429.33	501.785	1.5097	2.1748e-05	0.0040582
Cluster-23568.20658	229.598	78.165	1.5533	2.1831e-05	0.0040635
Cluster-24714.0	32.4455	3.38206	3.2667	2.2384e-05	0.0041348
Cluster-23568.56511	928.272	291.693	1.6695	2.2551e-05	0.0041377
Cluster-23568.66761	364.678	99.6441	1.8699	2.2446e-05	0.0041377
Cluster-23568.71828	96.1782	20.0368	2.2631	2.2545e-05	0.0041377
Cluster-23568.9182	331.156	98.8691	1.7439	2.2528e-05	0.0041377
Cluster-23568.74475	135.042	30.8632	2.1261	2.2712e-05	0.0041534
Cluster-23568.56843	320.838	103.456	1.6328	2.2863e-05	0.0041742
Cluster-23568.49653	376.634	129.211	1.543	2.2929e-05	0.0041792
Cluster-23568.38492	1030.14	327.159	1.6544	2.3072e-05	0.0041905
Cluster-23568.52034	625.648	218.475	1.5169	2.3125e-05	0.0041905
Cluster-23568.61440	720.222	189.104	1.9289	2.3121e-05	0.0041905
Cluster-23568.7707	130.396	22.6843	2.5156	2.3143e-05	0.0041905
Cluster-23568.54728	249.641	74.4495	1.7442	2.3365e-05	0.0042168
Cluster-23568.25558	52.9312	8.7093	2.5943	2.4088e-05	0.0043191
Cluster-23568.68280	901.589	289.071	1.6404	2.4139e-05	0.0043211
Cluster-23568.52242	710.825	207.875	1.7731	2.4962e-05	0.00445
Cluster-23568.55781	857.467	322.73	1.4092	2.498e-05	0.00445
Cluster-23568.36136	94.2781	22.847	2.047	2.5132e-05	0.0044625
Cluster-23568.65180	80.1381	19.5062	2.0354	2.5356e-05	0.0044951
Cluster-23568.60420	224.835	70.4092	1.6755	2.5718e-05	0.004552
Cluster-23568.28595	68.6344	10.1634	2.7432	2.5832e-05	0.0045648
Cluster-23568.34658	543.419	116.889	2.216	2.589e-05	0.0045678
Cluster-23568.53694	2849.82	868.569	1.7141	2.6004e-05	0.0045766
Cluster-23568.71419	191.966	54.3011	1.8189	2.6161e-05	0.0045935
Cluster-23568.33416	757.11	222.376	1.7676	2.6227e-05	0.0045978
Cluster-23568.37840	307.071	64.7943	2.2429	2.6617e-05	0.0046513
Cluster-23568.43554	4772.71	926.664	2.3644	2.6844e-05	0.0046835
Cluster-23568.35719	140.899	28.2051	2.322	2.6995e-05	0.004698
Cluster-23568.58390	158.064	34.2086	2.2021	2.7012e-05	0.004698
Cluster-23568.44361	743.591	244.232	1.6055	2.7259e-05	0.0047193
Cluster-23568.44428	806.261	241.22	1.7401	2.7392e-05	0.0047341
Cluster-23568.60235	47.7506	5.13121	3.2087	2.7647e-05	0.0047707
Cluster-23568.47685	230.658	73.7961	1.6443	2.7882e-05	0.0047887
Cluster-23568.73012	75.005	16.1741	2.2092	2.8001e-05	0.0048016
Cluster-23568.49639	518.519	179.463	1.5304	2.8745e-05	0.0048911
Cluster-23568.48097	2607.17	929.224	1.4881	2.8807e-05	0.0048942
Cluster-23568.40214	404.554	125.564	1.6871	2.9448e-05	0.0049877
Cluster-23568.23640	175.22	37.4513	2.2214	3.0102e-05	0.0050441
Cluster-23568.33289	176.531	51.7533	1.7665	3.0387e-05	0.0050818
Cluster-23568.48791	1700.83	631.883	1.4283	3.042e-05	0.0050818
Cluster-23568.47957	785.671	232.109	1.7582	3.0676e-05	0.0051014
Cluster-23568.54797	243.941	64.6451	1.9122	3.0768e-05	0.0051014
Cluster-23568.43639	796.26	281.179	1.5009	3.091e-05	0.0051172
Cluster-23568.37183	113.191	15.6984	2.8505	3.1254e-05	0.0051664
Cluster-23568.33995	102.784	27.7139	1.8909	3.1493e-05	0.0051981
Cluster-23568.58682	62.9498	12.6122	2.3098	3.1846e-05	0.0052407
Cluster-23568.60965	381.015	109.774	1.7936	3.2234e-05	0.0052887
Cluster-23568.22284	147.156	40.1311	1.8731	3.2433e-05	0.0052898
Cluster-23568.31078	227.123	67.5977	1.7458	3.2656e-05	0.0053105
Cluster-23568.63552	88.3997	19.3533	2.1894	3.3075e-05	0.0053706
Cluster-23568.49025	1788.73	723.048	1.3065	3.4025e-05	0.0054763
Cluster-23568.52894	2018.5	700.665	1.5262	3.4342e-05	0.0055113
Cluster-23568.43564	939.857	353.248	1.4114	3.4494e-05	0.0055258
Cluster-23568.47775	785.629	229.072	1.7775	3.4533e-05	0.0055258
Cluster-23568.60464	161.715	48.3885	1.7369	3.4859e-05	0.0055699
Cluster-23568.64862	280.057	86.5089	1.6924	3.5297e-05	0.0056317
Cluster-23568.27736	229.744	66.4035	1.7913	3.5463e-05	0.0056418
Cluster-23568.39310	250.436	66.4627	1.9118	3.5417e-05	0.0056418
Cluster-23568.24906	439.196	140.163	1.6467	3.5886e-05	0.0056845
Cluster-23568.42616	311.898	98.7011	1.6575	3.6009e-05	0.0056957
Cluster-23568.32765	136.04	38.1088	1.831	3.6339e-05	0.0057397
Cluster-23568.43758	3823.94	1409.84	1.4394	3.6548e-05	0.005748
Cluster-23568.48862	311.386	106.553	1.5459	3.6521e-05	0.005748
Cluster-23568.36825	580.202	135.372	2.0986	3.6806e-05	0.0057803
Cluster-23568.37918	572.143	175.691	1.7023	3.7275e-05	0.005829
Cluster-23568.47610	2152.66	732.753	1.5544	3.747e-05	0.0058512
Cluster-23568.35090	155.393	48.5548	1.6754	3.7662e-05	0.0058729
Cluster-23568.33446	387.086	109.133	1.8258	3.7883e-05	0.005899
Cluster-23568.48572	16346.7	4728.78	1.7894	3.7966e-05	0.0059036
Cluster-23568.65720	205.56	48.0097	2.0941	3.8076e-05	0.0059123
Cluster-23568.45726	1413.94	488.798	1.5318	3.8243e-05	0.0059219
Cluster-23568.34731	149.153	29.6609	2.3276	3.8356e-05	0.0059223
Cluster-23568.65028	235.329	55.1026	2.0915	3.8343e-05	0.0059223
Cluster-23568.47985	9360.68	2961.93	1.66	3.8845e-05	0.0059894
Cluster-23568.53759	1195.6	455.92	1.3906	3.8969e-05	0.0060002
Cluster-23568.52226	359.239	136.622	1.3942	3.9258e-05	0.0060363
Cluster-23568.66573	147.468	45.6476	1.6892	3.9603e-05	0.0060639
Cluster-23568.47406	3590.82	1368.23	1.3918	4.0409e-05	0.0061362
Cluster-23568.54181	467.064	134.065	1.7991	4.0391e-05	0.0061362
Cluster-23568.48024	389.29	131.581	1.5637	4.1091e-05	0.006231
Cluster-23568.42622	1599.13	527.275	1.6002	4.182e-05	0.0063328
Cluster-23568.62497	1428.13	535.573	1.4147	4.2106e-05	0.0063506
Cluster-23568.33398	325.375	86.6222	1.9072	4.2468e-05	0.0063802
Cluster-23568.37238	1137.31	463.354	1.2952	4.2654e-05	0.0063802
Cluster-23568.63400	156.04	35.9599	2.115	4.2608e-05	0.0063802
Cluster-23568.69695	108.896	30.0867	1.8521	4.2568e-05	0.0063802
Cluster-23568.26520	414.272	137.444	1.5909	4.314e-05	0.0064267
Cluster-23568.42339	756.485	284.817	1.4088	4.3074e-05	0.0064267
Cluster-23568.68137	1378.94	548.109	1.3309	4.3083e-05	0.0064267
Cluster-23568.3400	53.5936	7.35326	2.8642	4.3352e-05	0.0064495
Cluster-23568.66238	607.803	211.351	1.5231	4.3476e-05	0.0064593
Cluster-23568.46582	4185.19	1323.1	1.6613	4.3952e-05	0.0065212
Cluster-23568.44390	552.322	204.901	1.4308	4.5463e-05	0.0067272
Cluster-23568.29255	304.623	76.7873	1.988	4.5663e-05	0.0067387
Cluster-23568.26784	148.087	44.1293	1.7465	4.5854e-05	0.0067578
Cluster-23568.25392	268.156	93.2711	1.5237	4.6183e-05	0.0067882
Cluster-23568.23138	149.214	35.8608	2.0523	4.657e-05	0.0068183
Cluster-23568.63499	292.131	94.9323	1.6212	4.6665e-05	0.0068226
Cluster-23568.45793	214.045	77.6951	1.4613	4.6811e-05	0.0068258
Cluster-23568.48139	24459.9	9560.1	1.3553	4.675e-05	0.0068258
Cluster-23568.15906	163.587	53.5381	1.6105	4.7206e-05	0.0068561
Cluster-23568.40467	1127.24	381.325	1.5634	4.7626e-05	0.006908
Cluster-23568.23768	61.215	10.0356	2.6035	4.7799e-05	0.006924
Cluster-23568.47834	2705.09	1053.34	1.3606	4.7934e-05	0.0069345
Cluster-23568.30413	202.233	50.2945	2.005	4.9028e-05	0.0069794
Cluster-23568.33234	93.5392	23.8849	1.9699	4.8602e-05	0.0069794
Cluster-23568.38625	585.262	229.92	1.3475	4.8362e-05	0.0069794
Cluster-23568.41200	35.7559	3.60885	3.2941	4.9112e-05	0.0069794
Cluster-23568.42015	555.086	175.779	1.6577	4.8855e-05	0.0069794
Cluster-23568.50653	2061.6	867.07	1.2494	4.8725e-05	0.0069794
Cluster-23568.5852	39.9015	4.14426	3.2955	4.8854e-05	0.0069794
Cluster-23568.60807	259.013	69.592	1.8938	4.8853e-05	0.0069794
Cluster-23568.63219	254.528	80.7262	1.6548	4.9008e-05	0.0069794
Cluster-23568.68038	161.969	52.4531	1.6245	4.8476e-05	0.0069794
Cluster-23568.37083	335.056	113.218	1.5633	4.9348e-05	0.007001
Cluster-23568.34264	221.89	50.3222	2.1384	5.0626e-05	0.0071546
Cluster-23568.54959	343.426	103.45	1.7299	5.0785e-05	0.0071613
Cluster-23568.67085	118.227	33.8205	1.8021	5.0803e-05	0.0071613
Cluster-23568.40679	83.0486	15.8337	2.3845	5.091e-05	0.0071671
Cluster-23568.45440	2247.07	939.454	1.2581	5.1291e-05	0.0071932
Cluster-23568.46605	268.24	75.1988	1.8323	5.1245e-05	0.0071932
Cluster-23568.52750	157.405	26.3097	2.5788	5.1223e-05	0.0071932
Cluster-23568.29466	261.763	79.1566	1.7244	5.1673e-05	0.0072376
Cluster-23568.59475	94.8228	16.6785	2.4985	5.2049e-05	0.0072723
Cluster-23568.47043	2076.56	684.802	1.6	5.229e-05	0.00729
Cluster-23568.61583	478.262	181.007	1.4015	5.2312e-05	0.00729
Cluster-23568.68445	111.685	23.6839	2.2331	5.2523e-05	0.0073101
Cluster-23568.34659	143.111	28.9824	2.3009	5.293e-05	0.0073575
Cluster-23568.54569	73.6318	18.1511	2.02	5.3373e-05	0.0074003
Cluster-23568.49682	2174.54	836.312	1.3784	5.3545e-05	0.0074149
Cluster-23568.63074	376.517	130.681	1.5263	5.4264e-05	0.007505
Cluster-23568.54677	899.562	300.745	1.5805	5.5144e-05	0.0075981
Cluster-23568.42826	284.202	66.8635	2.0858	5.5935e-05	0.0076974
Cluster-23568.25636	57.1057	5.94137	3.2487	5.6445e-05	0.0077482
Cluster-23568.46370	2262.27	973.108	1.217	5.6681e-05	0.0077492
Cluster-23568.62901	204.448	55.9102	1.8693	5.6624e-05	0.0077492
Cluster-23568.65073	14.2134	0	6.3942	5.6733e-05	0.0077492
Cluster-23568.41783	344.985	108.759	1.6636	5.6906e-05	0.0077535
Cluster-23568.51435	249.869	83.4413	1.5807	5.689e-05	0.0077535
Cluster-23568.46861	14683.9	6132.93	1.2596	5.7535e-05	0.0078295
Cluster-23568.66960	51.6552	7.27923	2.8171	5.776e-05	0.0078504
Cluster-23568.49976	1349.4	524.691	1.3626	5.8025e-05	0.0078768
Cluster-23568.33482	167.757	45.4226	1.881	5.8382e-05	0.0079074
Cluster-23568.44492	438.413	148.904	1.5571	5.8394e-05	0.0079074
Cluster-23568.46525	304.475	71.5459	2.0879	5.8481e-05	0.0079076
Cluster-23568.55504	285.674	101.761	1.4872	5.8683e-05	0.0079076
Cluster-23568.40080	461.337	134.23	1.7804	5.9463e-05	0.0079931
Cluster-23568.49215	1135.95	334.243	1.7645	5.9631e-05	0.008006
Cluster-23568.63616	265.146	89.4906	1.567	5.9974e-05	0.0080324
Cluster-23568.24566	189.837	59.4096	1.6759	6.0587e-05	0.008084
Cluster-23568.46355	1411.62	514.119	1.4568	6.0653e-05	0.008084
Cluster-23568.70238	203.25	40.7883	2.314	6.0531e-05	0.008084
Cluster-23568.50514	1598.46	536.02	1.5758	6.0757e-05	0.008088
Cluster-23568.31260	312.549	100.05	1.6424	6.0902e-05	0.0080962
Cluster-23568.48461	17692.3	6914.75	1.3554	6.1246e-05	0.0081139
Cluster-23568.37550	255.194	84.0996	1.5992	6.1746e-05	0.0081508
Cluster-23568.55064	681.761	243.352	1.4857	6.3015e-05	0.0082687
Cluster-23568.42775	65.9233	15.5907	2.0783	6.3127e-05	0.0082734
Cluster-23568.40658	156.985	47.7889	1.713	6.3881e-05	0.0083327
Cluster-23568.50154	1525.69	532.054	1.5194	6.3762e-05	0.0083327
Cluster-23568.46521	1755.28	764.117	1.1997	6.4639e-05	0.0084116
Cluster-23568.65312	190.242	32.1514	2.5668	6.4629e-05	0.0084116
Cluster-23568.24555	159.934	31.0486	2.3613	6.4719e-05	0.0084121
Cluster-23568.33220	275.335	72.4808	1.9232	6.5568e-05	0.0085123
Cluster-23568.38829	97.0338	26.4971	1.8683	6.6659e-05	0.0086133
Cluster-23568.24638	15.887	0	6.5584	6.7018e-05	0.00862
Cluster-23568.29960	461.65	167.753	1.4601	6.6899e-05	0.00862
Cluster-23568.39648	780.155	228.522	1.7706	6.7124e-05	0.0086229
Cluster-23568.34596	186.513	53.1288	1.8102	6.7754e-05	0.0086936
Cluster-23568.33924	242.507	82.5224	1.5533	6.787e-05	0.0086983
Cluster-23568.37201	200.698	69.7361	1.5231	6.8284e-05	0.008731
Cluster-23568.28065	372.647	112.597	1.7257	6.8487e-05	0.0087469
Cluster-23568.12193	56.4471	12.8161	2.1375	6.9188e-05	0.008816
Cluster-23568.39214	142.245	42.3666	1.7457	6.9168e-05	0.008816
Cluster-23568.59349	283.319	50.8911	2.4749	6.9741e-05	0.0088761
Cluster-23568.38991	369.125	112.825	1.7095	7.0063e-05	0.0089068
Cluster-23568.45524	121.85	31.6063	1.9459	7.1192e-05	0.0090087
Cluster-23568.70978	99.9422	18.9698	2.3908	7.1498e-05	0.0090371
Cluster-23568.33216	179.105	56.2235	1.6711	7.1936e-05	0.0090508
Cluster-23568.42026	421.305	160.029	1.3959	7.1822e-05	0.0090508
Cluster-23568.68387	277.209	100.772	1.4583	7.1689e-05	0.0090508
Cluster-23568.13135	212.539	61.6056	1.7848	7.2154e-05	0.0090679
Cluster-23568.64758	35.9097	3.66462	3.2941	7.2409e-05	0.0090896
Cluster-23568.43267	236.692	77.9429	1.601	7.3126e-05	0.0091379
Cluster-23568.63200	235.082	69.7548	1.7522	7.2988e-05	0.0091379
Cluster-23568.68163	33.0499	3.67711	3.1641	7.3563e-05	0.0091613
Cluster-23568.56981	427.116	127.311	1.7451	7.388e-05	0.0091904
Cluster-23568.51342	367.821	140.239	1.3905	7.4043e-05	0.0092002
Cluster-23568.65657	597.269	240.124	1.3142	7.4655e-05	0.0092658
Cluster-23568.41430	142.468	40.8183	1.802	7.4783e-05	0.0092713
Cluster-23568.62766	229.476	59.3528	1.9491	7.5297e-05	0.0092931
Cluster-23568.23877	43.6805	3.3763	3.6949	7.5774e-05	0.0093199
Cluster-23568.43808	167.204	54.9066	1.6034	7.5937e-05	0.0093199
Cluster-23568.47427	479.89	174.143	1.4613	7.5706e-05	0.0093199
Cluster-23568.67366	64.9259	14.7112	2.1343	7.6066e-05	0.0093253
Cluster-23568.48494	424.959	137.693	1.6253	7.62e-05	0.0093314
Cluster-23568.65880	21.5889	0.632401	5.1289	7.6494e-05	0.0093466
Cluster-23568.60423	248.631	74.0973	1.7432	7.7214e-05	0.0094241
Cluster-23568.54354	2687.27	1030.31	1.3828	7.7601e-05	0.0094504
Cluster-23568.59702	257.241	83.2143	1.6255	7.7535e-05	0.0094504
Cluster-23568.46187	500.136	203.097	1.3	7.8018e-05	0.0094907
Cluster-23568.49537	10762.1	3420.11	1.6538	7.8733e-05	0.0095566
Cluster-23568.65926	129.553	39.838	1.7021	7.8725e-05	0.0095566
Cluster-23568.30694	90.1556	18.2518	2.2948	7.9289e-05	0.0096037
Cluster-23568.41928	2219.06	871.198	1.3488	7.9383e-05	0.0096037
Cluster-23568.54710	870.747	327.277	1.411	7.9346e-05	0.0096037
Cluster-23568.42953	255.726	77.9466	1.7113	8.2223e-05	0.0098929
Cluster-23568.33514	75.9141	17.4484	2.1123	8.255e-05	0.0099106
Cluster-23568.29523	312.192	118.243	1.4006	8.3577e-05	0.010017
Cluster-23568.36815	676.788	181.54	1.8976	8.3615e-05	0.010017
Cluster-23568.54779	1243.55	422.558	1.5567	8.4048e-05	0.010047
Cluster-23568.45686	693.924	256.539	1.4354	8.4198e-05	0.010054
Cluster-23568.18148	99.8184	26.1138	1.9372	8.4424e-05	0.01007
Cluster-23568.52856	1028.42	352.538	1.544	8.6365e-05	0.010257
Cluster-23568.27578	355.993	120.947	1.5557	8.7178e-05	0.010287
Cluster-23568.33201	108.797	22.1288	2.2903	8.6902e-05	0.010287
Cluster-23568.39478	327.128	110.071	1.5697	8.7174e-05	0.010287
Cluster-23568.63128	643.057	228.184	1.494	8.8235e-05	0.010394
Cluster-23568.67024	469.23	174.27	1.4283	8.9892e-05	0.010567
Cluster-23568.50028	977.941	310.955	1.6522	9.0265e-05	0.01058
Cluster-23568.45645	632.88	235.534	1.4254	9.0458e-05	0.010583
Cluster-23568.56433	218.966	37.7608	2.5334	9.0873e-05	0.01062
Cluster-23568.47611	4456.66	1827.69	1.2859	9.1136e-05	0.010621
Cluster-23568.49941	203.968	72.4282	1.4919	9.1739e-05	0.010659
Cluster-23568.77750	168.084	46.5479	1.848	9.1877e-05	0.010659
Cluster-23568.26327	59.9633	10.4105	2.5228	9.2319e-05	0.010697
Cluster-23568.63192	69.7379	14.9458	2.2179	9.2499e-05	0.010697
Cluster-23568.33905	511.035	196.663	1.377	9.2722e-05	0.01071
Cluster-23568.56600	585.024	176.165	1.731	9.2809e-05	0.01071
Cluster-23568.51070	2627.09	928.367	1.5005	9.351e-05	0.010768
Cluster-23568.30389	77.8047	13.5935	2.5093	9.3847e-05	0.010785
Cluster-23568.46046	3015.02	1099.56	1.4551	9.3765e-05	0.010785
Cluster-23568.36553	128.325	36.6537	1.8031	9.3959e-05	0.010786
Cluster-23568.50146	3324.06	1358.9	1.2904	9.4267e-05	0.01081
Cluster-23568.47312	592.124	228.679	1.3721	9.4967e-05	0.010845
Cluster-23568.56438	2558.83	895.485	1.5145	9.4955e-05	0.010845
Cluster-23568.56578	1052.93	426.786	1.303	9.4929e-05	0.010845
Cluster-23568.27103	246.75	90.7358	1.4414	9.5148e-05	0.010854
Cluster-23568.39195	402.966	127.55	1.6596	9.5665e-05	0.010891
Cluster-23568.53087	2787.85	1005.12	1.4717	9.6111e-05	0.010931
Cluster-23568.63317	56.106	10.6393	2.4063	9.6814e-05	0.010977
Cluster-23568.71314	238.372	77.9872	1.6106	9.6742e-05	0.010977
Cluster-23568.55150	728.166	282.255	1.3663	9.7224e-05	0.011012
Cluster-23568.58208	521.567	188.086	1.4703	9.7537e-05	0.011036
Cluster-23568.69208	53.762	11.2812	2.2493	9.7818e-05	0.011045
Cluster-23568.48407	416.982	132.702	1.651	9.9313e-05	0.011202
Cluster-23568.69849	51.9834	8.11546	2.6867	9.9818e-05	0.011236
Cluster-23568.81048	291.198	97.0695	1.5837	9.9794e-05	0.011236
Cluster-23568.52982	844.89	364.229	1.2134	0.00010055	0.011295
Cluster-23568.59224	147.931	43.9482	1.7465	0.00010046	0.011295
Cluster-23568.65475	302.256	96.4738	1.6468	0.00010121	0.011347
Cluster-23568.65267	395.763	136.282	1.5376	0.00010151	0.011368
Cluster-23568.36029	238.915	86.3244	1.4669	0.00010206	0.011406
Cluster-23568.38670	81.7784	20.4394	1.9964	0.00010221	0.011406
Cluster-23568.50367	1037.79	378.161	1.456	0.00010206	0.011406
Cluster-23568.66530	131.948	26.7143	2.3	0.00010265	0.011438
Cluster-23568.17938	202.006	62.2098	1.6951	0.00010289	0.011453
Cluster-23568.24677	154.119	43.3187	1.8257	0.00010351	0.011488
Cluster-23568.36524	154.933	43.6128	1.8238	0.00010349	0.011488
Cluster-23568.38099	453.761	171.532	1.4028	0.00010407	0.011526
Cluster-23568.40644	468.919	145.126	1.6907	0.00010502	0.01162
Cluster-23568.35004	218.773	72.6494	1.5889	0.00010635	0.011744
Cluster-23568.23015	56.4881	11.4965	2.2911	0.00010697	0.011781
Cluster-23568.42909	57.3815	12.8161	2.1583	0.0001071	0.011781
Cluster-23568.52473	1249.59	456.729	1.4515	0.00010835	0.011881
Cluster-23568.37516	167.261	57.4131	1.5405	0.00010906	0.011935
Cluster-23568.59259	73.1075	11.9703	2.607	0.00011022	0.012049
Cluster-23568.32872	371.378	135.144	1.4579	0.00011073	0.01208
Cluster-23568.25271	150.927	40.6008	1.8896	0.00011208	0.012134
Cluster-23568.34650	68.3894	17.0631	2	0.00011228	0.012134
Cluster-23568.46202	751.525	316.82	1.2456	0.000112	0.012134
Cluster-23568.49893	10383.7	3310.89	1.649	0.00011167	0.012134
Cluster-23568.62715	193.623	57.9795	1.7392	0.00011221	0.012134
Cluster-23568.41950	663.136	244.305	1.4399	0.00011281	0.01214
Cluster-23568.60703	555.691	174.768	1.6675	0.00011252	0.01214
Cluster-23568.60806	150.914	45.1198	1.7372	0.00011343	0.012177
Cluster-23568.8950	56.6146	11.312	2.3267	0.00011334	0.012177
Cluster-23568.51747	525.696	182.068	1.5284	0.00011361	0.012178
Cluster-23568.35394	108.465	22.7919	2.2415	0.00011483	0.012264
Cluster-23568.46780	1067.62	433.867	1.2987	0.00011479	0.012264
Cluster-23568.69067	58.7119	10.7708	2.4336	0.00011478	0.012264
Cluster-23568.37397	301.622	105.419	1.5157	0.00011586	0.012336
Cluster-23568.32092	258.972	89.7681	1.5266	0.00011711	0.012445
Cluster-23568.47277	273.19	95.1023	1.521	0.0001175	0.012474
Cluster-23568.30949	1048.82	380.647	1.4618	0.00011852	0.01257
Cluster-23568.57352	824.375	294.672	1.4837	0.00011888	0.012596
Cluster-23568.51702	828.759	268.273	1.6267	0.00012019	0.012698
Cluster-23568.46742	10921.9	4554.85	1.2617	0.00012045	0.012702
Cluster-23568.40143	526.215	208.36	1.3362	0.00012082	0.012704
Cluster-23568.58849	821.489	224.586	1.8704	0.00012065	0.012704
Cluster-23568.41702	1425.55	624.326	1.1908	0.00012164	0.01277
Cluster-23568.49697	1619.56	478.567	1.7583	0.00012168	0.01277
Cluster-23568.38534	220.243	68.5589	1.6818	0.00012186	0.012776
Cluster-23568.42605	126.751	36.7267	1.7814	0.00012617	0.013055
Cluster-23568.45823	495.337	161.363	1.6169	0.00012629	0.013055
Cluster-23568.45865	3068.44	1387.93	1.1446	0.00012605	0.013055
Cluster-23568.46340	6475.24	2677.7	1.2739	0.00012629	0.013055
Cluster-23568.49326	2410.18	849.75	1.5042	0.00012625	0.013055
Cluster-23568.68905	245.936	79.394	1.6285	0.00012569	0.013055
Cluster-23568.59717	85.1329	17.3227	2.2963	0.00012837	0.013233
Cluster-23568.15702	140.433	29.7805	2.2416	0.00012926	0.01327
Cluster-23568.24248	83.6132	14.0721	2.563	0.00012925	0.01327
Cluster-23568.39449	162.33	36.0243	2.1688	0.00012934	0.01327
Cluster-23568.41247	120.768	32.4509	1.8921	0.00012957	0.013282
Cluster-23568.43414	1788.57	680.309	1.3944	0.00013019	0.013324
Cluster-23568.38620	107.207	20.6991	2.3765	0.0001306	0.013338
Cluster-23568.43494	1510.93	386.16	1.9676	0.00013092	0.013345
Cluster-23568.40352	337.793	115.562	1.5453	0.00013166	0.013384
Cluster-23568.47890	24306.4	8160.3	1.5746	0.00013189	0.013395
Cluster-23568.52475	1803.53	664.467	1.4401	0.00013219	0.013401
Cluster-23568.58972	189.674	65.7323	1.5269	0.00013209	0.013401
Cluster-23568.51803	1396.69	588.465	1.2467	0.00013268	0.013438
Cluster-23568.29054	77.054	12.5768	2.6144	0.00013313	0.013449
Cluster-23568.37887	250.09	65.6351	1.9274	0.00013297	0.013449
Cluster-23568.29322	743.233	170.889	2.1199	0.00013632	0.013705
Cluster-23568.49864	12833.2	4922.11	1.3825	0.00013691	0.01374
Cluster-23568.35609	1028.54	391.223	1.394	0.00013733	0.013766
Cluster-23568.7286	91.4723	20.5279	2.1558	0.00013934	0.013933
Cluster-23568.39074	307.539	109.283	1.4923	0.00013947	0.013934
Cluster-23568.45222	481.36	160.487	1.5837	0.00014011	0.013949
Cluster-23568.79708	61.3759	14.5094	2.074	0.00014014	0.013949
Cluster-23568.45431	594.101	206.079	1.5266	0.00014068	0.013991
Cluster-23568.24524	304.181	109.896	1.4671	0.00014129	0.014013
Cluster-23568.36217	71.1498	17.6157	2.0076	0.00014121	0.014013
Cluster-23568.30927	155.727	34.7461	2.1631	0.00014218	0.014076
Cluster-23568.28036	57.7143	10.1326	2.4963	0.00014333	0.014165
Cluster-23568.8195	25.6983	1.32633	4.3464	0.00014325	0.014165
Cluster-23568.43553	2169	901.836	1.2659	0.00014373	0.014191
Cluster-23568.56025	570.787	190.747	1.5805	0.00014388	0.014193
Cluster-23568.48216	10978.5	4523.66	1.2791	0.00014517	0.014308
Cluster-23568.47371	662.113	238.65	1.4711	0.00014536	0.014314
Cluster-23568.52880	659.731	220.144	1.5826	0.00014597	0.014348
Cluster-23568.74983	222.302	83.251	1.4156	0.00014737	0.014447
Cluster-23568.66199	782.416	262.55	1.5744	0.00014787	0.014483
Cluster-23568.44478	446.617	126.5	1.8188	0.0001486	0.014529
Cluster-23568.53147	1124.02	416.696	1.4311	0.00014859	0.014529
Cluster-23568.20002	37.3988	5.99617	2.6268	0.0001488	0.014535
Cluster-23568.32976	160.025	52.3627	1.6094	0.00014961	0.014576
Cluster-23568.59469	1705.7	717.707	1.2485	0.00014954	0.014576
Cluster-23568.32429	747.405	305.826	1.2889	0.00015021	0.014621
Cluster-23568.34586	245.542	81.82	1.5839	0.00015065	0.014651
Cluster-23568.42287	161.015	39.0845	2.0419	0.00015114	0.01466
Cluster-23568.47764	1674.2	624.266	1.4228	0.00015177	0.0147
Cluster-23568.5304	430.102	168.798	1.3479	0.00015277	0.014728
Cluster-23568.67534	607.612	247.551	1.295	0.00015363	0.014771
Cluster-23568.44811	1519.46	637.636	1.2524	0.00015633	0.014995
Cluster-23568.53511	1741.57	726.808	1.2605	0.00015637	0.014995
Cluster-23568.43517	708.664	303.045	1.2251	0.00015664	0.015009
Cluster-23568.58447	75.0768	20.4576	1.8769	0.00015699	0.015029
Cluster-23568.40354	1333.5	590.182	1.1759	0.0001572	0.015032
Cluster-23568.65997	516.023	183.298	1.4931	0.00015761	0.015049
Cluster-23568.33541	1553.61	568.323	1.4504	0.00015822	0.015069
Cluster-23568.51098	341.433	123.773	1.4619	0.00015836	0.015069
Cluster-23568.63732	22.1355	0.902454	4.5936	0.00015837	0.015069
Cluster-23568.51726	257.385	84.5483	1.6043	0.00015919	0.015121
Cluster-23568.44123	1888.98	466.286	2.018	0.00015993	0.015178
Cluster-23568.43324	584.959	233.373	1.3254	0.00016047	0.015209
Cluster-23568.68742	108.711	32.9056	1.7214	0.00016089	0.015217
Cluster-23568.50723	809.049	293.88	1.4606	0.00016176	0.015286
Cluster-23568.36378	288.849	74.7464	1.9487	0.00016261	0.015334
Cluster-23568.41567	474.223	167.469	1.5005	0.00016542	0.015552
Cluster-23568.47884	1828.24	794.463	1.2021	0.00016539	0.015552
Cluster-23568.47603	7081.71	2940.44	1.268	0.00016623	0.015594
Cluster-23568.22605	47.8426	8.58057	2.4787	0.00016804	0.015731
Cluster-23568.54219	1087.71	381.175	1.5122	0.00016867	0.015772
Cluster-23568.42280	1393.79	554.678	1.329	0.00017043	0.015888
Cluster-23568.68033	107.87	35.5437	1.5987	0.00017072	0.015901
Cluster-23568.49050	1696.51	695.058	1.2871	0.00017165	0.015973
Cluster-23568.47842	1969.27	773.04	1.3489	0.00017286	0.016059
Cluster-23655.0	53.642	8.76986	2.6088	0.0001748	0.016226
Cluster-23568.51688	947.447	354.292	1.4183	0.00017699	0.016387
Cluster-23568.6185	50.3563	10.522	2.2625	0.00017698	0.016387
Cluster-23568.66327	571.434	221.5	1.3671	0.00017858	0.016507
Cluster-23568.43708	57.2295	10.3845	2.4568	0.00017921	0.016551
Cluster-23568.49299	89.9344	11.4168	2.9786	0.00018074	0.016665
Cluster-23568.86278	20.8141	1.16578	4.111	0.00018111	0.016685
Cluster-23568.44653	1770.21	675.682	1.3895	0.00018154	0.016696
Cluster-34.0	1402.65	575.171	1.2857	0.00018149	0.016696
Cluster-23568.36173	804.859	322.231	1.3197	0.00018227	0.01675
Cluster-23568.32014	398.139	128.132	1.6343	0.0001838	0.016862
Cluster-23568.60383	55.2238	10.9746	2.3266	0.00018422	0.01688
Cluster-23568.44476	120.272	35.6207	1.7536	0.00018488	0.016919
Cluster-23568.55077	1034.59	371.794	1.4761	0.00018587	0.016996
Cluster-23568.66821	101.476	31.4399	1.6897	0.00018613	0.017005
Cluster-23568.26905	305.261	102.125	1.5786	0.00018732	0.017085
Cluster-23568.65490	11.48	0	6.0901	0.00018821	0.017152
Cluster-23568.38988	469.314	152.907	1.6165	0.00018929	0.017237
Cluster-23568.57522	2822.82	721.386	1.968	0.00019025	0.017295
Cluster-23568.51106	446.51	182.743	1.288	0.00019072	0.017324
Cluster-23568.25347	632.638	265.698	1.2508	0.00019282	0.017457
Cluster-23568.34562	377.442	138.86	1.4422	0.00019278	0.017457
Cluster-23568.52971	990.75	419.398	1.2397	0.00019497	0.017637
Cluster-23568.32313	177.742	49.3909	1.8436	0.0001952	0.017643
Cluster-23568.45502	279.051	78.293	1.833	0.00019718	0.017764
Cluster-23568.68931	167.395	63.0115	1.4093	0.0001979	0.017814
Cluster-23568.57015	322.964	95.9996	1.7489	0.00019852	0.017841
Cluster-23568.46530	752.547	317.914	1.2423	0.00020065	0.017984
Cluster-23568.56185	110.988	33.2574	1.7365	0.00020077	0.017984
Cluster-23568.62710	390.04	153.594	1.343	0.00020258	0.018117
Cluster-23568.46408	2078.9	900.474	1.2069	0.00020384	0.018215
Cluster-23568.41176	601.233	215.945	1.4761	0.00020465	0.018266
Cluster-23568.53105	1302.19	512.182	1.3463	0.00020628	0.01838
Cluster-23568.52803	1007.07	408.281	1.3019	0.00020664	0.018391
Cluster-23568.46549	251.372	85.4926	1.5555	0.00020703	0.018396
Cluster-23568.49012	768.576	301.871	1.3474	0.00020701	0.018396
Cluster-23568.34473	261.994	92.5268	1.5014	0.00020724	0.018399
Cluster-23568.48730	1934.57	803.095	1.268	0.00020964	0.018582
Cluster-23568.50813	3509.11	1518.39	1.2085	0.00020957	0.018582
Cluster-23568.22753	121.018	36.0696	1.7454	0.00020992	0.018592
Cluster-23568.46158	373.767	100.851	1.8889	0.00021061	0.018612
Cluster-23568.58441	440.158	171.022	1.3626	0.00021055	0.018612
Cluster-23568.60089	114.417	29.9925	1.9277	0.00021243	0.018724
Cluster-23568.48493	16581.2	5840.38	1.5054	0.00021348	0.018787
Cluster-23568.66071	351.679	89.6628	1.9693	0.00021346	0.018787
Cluster-23568.43290	371.387	144.244	1.3627	0.00021423	0.018823
Cluster-23568.55200	1124.73	456.081	1.3019	0.00021574	0.01891
Cluster-23568.46555	582.158	241.381	1.2696	0.00021673	0.018982
Cluster-23568.48727	752.178	286.182	1.3938	0.00021877	0.0191
Cluster-23568.50733	799.154	277.142	1.5267	0.0002194	0.019124
Cluster-23568.39231	834.078	368.051	1.1799	0.00022023	0.019154
Cluster-23568.61640	98.0061	27.3332	1.8387	0.00021999	0.019154
Cluster-23568.77912	55.3553	9.42246	2.5498	0.00022124	0.019224
Cluster-23568.29522	183.81	67.5597	1.4443	0.00022216	0.019273
Cluster-23568.44580	902.567	365.137	1.3049	0.00022272	0.019307
Cluster-23568.31334	394.707	133.797	1.5596	0.00022392	0.01937
Cluster-23568.52652	1676.23	561.312	1.578	0.00022398	0.01937
Cluster-23568.53026	746.496	300.787	1.3109	0.00022397	0.01937
Cluster-23568.48760	178.226	39.462	2.1728	0.00022915	0.019755
Cluster-23568.66715	277.19	102.608	1.4328	0.000229	0.019755
Cluster-23568.33475	35.5741	4.7679	2.8812	0.0002298	0.019781
Cluster-23568.45992	1264.22	551.607	1.1961	0.00023037	0.019814
Cluster-23568.52283	2007.89	818.303	1.2946	0.00023064	0.019822
Cluster-23568.50301	1311.39	602.329	1.1223	0.00023105	0.019842
Cluster-23568.55651	311.394	78.5595	1.9846	0.00023356	0.020025
Cluster-23568.60129	135.327	38.9825	1.7919	0.00023383	0.020033
Cluster-23568.26266	323.254	117.295	1.4606	0.00023429	0.020057
Cluster-23568.26522	131.277	40.1511	1.7042	0.00023499	0.020086
Cluster-23568.27833	37.3333	7.05918	2.4031	0.00023611	0.020119
Cluster-23568.42439	318.916	109.576	1.5396	0.00023597	0.020119
Cluster-23568.69165	119.77	22.0118	2.4456	0.00023678	0.020161
Cluster-23568.10024	74.4636	19.2842	1.9494	0.00023765	0.020215
Cluster-23568.37133	2304.53	900.344	1.3556	0.00023779	0.020215
Cluster-23568.48161	843.899	361.739	1.2217	0.00023843	0.020241
Cluster-23568.48957	147.98	34.7479	2.0865	0.00023846	0.020241
Cluster-23289.0	26.5612	3.11201	3.1066	0.00024177	0.020475
Cluster-23568.1653	15.1784	0	6.4955	0.00024203	0.02048
Cluster-23568.38451	466.045	186.156	1.324	0.00024301	0.020539
Cluster-23568.84112	105.385	31.881	1.7211	0.00024309	0.020539
Cluster-23568.46510	1605.53	704.45	1.1883	0.00024368	0.020567
Cluster-23568.66566	435.466	109.368	1.993	0.00024379	0.020567
Cluster-23568.47475	2758.33	1163.02	1.2459	0.00024543	0.020641
Cluster-23568.50051	1657.57	717.895	1.2071	0.00024523	0.020641
Cluster-23568.50779	4288.59	1720.75	1.3174	0.00024511	0.020641
Cluster-23568.57575	598.324	176.702	1.759	0.00024534	0.020641
Cluster-23568.28824	246.561	93.0646	1.4037	0.00024563	0.020642
Cluster-23568.27369	860.934	318.767	1.4328	0.00024759	0.020771
Cluster-23568.48408	86.8974	25.4073	1.7751	0.00024772	0.020771
Cluster-23568.45443	2525.9	1138.76	1.1493	0.00024959	0.02088
Cluster-23568.69341	561.461	230.477	1.2842	0.0002502	0.020915
Cluster-23568.62110	897.866	411.956	1.1237	0.00025123	0.020969
Cluster-23568.58822	466.943	197.394	1.2417	0.00025192	0.020995
Cluster-23568.58851	1041.19	375.305	1.4712	0.00025222	0.021002
Cluster-23568.37746	199.146	67.8987	1.5514	0.00025274	0.021007
Cluster-23568.45169	3036.43	1279.41	1.2469	0.00025397	0.02107
Cluster-23568.48253	998.757	324.176	1.6226	0.00025651	0.021249
Cluster-23568.47877	4561.24	2138.51	1.0928	0.00025859	0.021392
Cluster-23568.44923	415.952	159.141	1.3846	0.00025931	0.021416
Cluster-23568.49534	415.952	159.141	1.3846	0.00025931	0.021416
Cluster-23568.31154	441.786	148.006	1.5774	0.00026149	0.02158
Cluster-23568.55392	255.216	68.4164	1.8961	0.0002629	0.021664
Cluster-23568.62951	1025.62	457.641	1.164	0.00026323	0.021674
Cluster-23568.52811	155.423	53.1999	1.5454	0.00026377	0.021703
Cluster-23568.24903	44.3593	6.30372	2.8006	0.00026636	0.021862
Cluster-23568.30892	1197.66	537.026	1.1568	0.00026661	0.021862
Cluster-23568.46352	492.151	178.406	1.463	0.00026615	0.021862
Cluster-23568.61727	293.547	113.451	1.3697	0.00026669	0.021862
Cluster-23568.58155	611.339	221.662	1.4632	0.00026715	0.021883
Cluster-23568.53498	781.559	315.579	1.3081	0.00026742	0.021889
Cluster-23568.41837	2371.33	992.937	1.2558	0.00026792	0.021914
Cluster-23568.32822	423.419	162.249	1.3824	0.00026883	0.021971
Cluster-23568.47629	3072.44	1377.8	1.1568	0.00027002	0.022053
Cluster-23568.67468	18.727	1.22154	3.9362	0.00027289	0.022237
Cluster-23568.27442	127.662	24.6223	2.3779	0.00027451	0.022353
Cluster-23568.16887	97.3743	25.1015	1.9506	0.00027519	0.022369
Cluster-23568.56529	136.212	46.9902	1.5323	0.00027532	0.022369
Cluster-23568.56236	152.076	47.2284	1.6825	0.00027713	0.022436
Cluster-23568.64795	1392.28	615.317	1.1777	0.00027689	0.022436
Cluster-23568.70649	38.0453	7.65408	2.3122	0.00027715	0.022436
Cluster-23568.29253	282.027	98.5185	1.515	0.00027992	0.022593
Cluster-23568.27195	364.059	126.578	1.523	0.00028172	0.022659
Cluster-23568.47462	777.114	221.3	1.8128	0.00028218	0.022659
Cluster-23568.51510	5218.1	2130.07	1.2925	0.00028206	0.022659
Cluster-23568.31331	695.474	301.136	1.2076	0.00028248	0.022667
Cluster-23568.68558	174.471	59.6987	1.5447	0.00028464	0.022797
Cluster-23568.56718	638.992	261.639	1.2877	0.00028588	0.022873
Cluster-23568.48292	25614.6	10488.2	1.2882	0.0002877	0.02299
Cluster-23568.53462	596.42	222.629	1.4207	0.00029017	0.023098
Cluster-23568.43700	605.352	252.771	1.2593	0.00029384	0.023307
Cluster-23568.48766	724.908	273.141	1.4075	0.00029391	0.023307
Cluster-23568.51854	217.243	81.4909	1.4123	0.00029439	0.023316
Cluster-23568.33414	24.3361	2.15476	3.4983	0.00029927	0.023636
Cluster-23568.34888	227.605	84.1114	1.4348	0.00029928	0.023636
Cluster-23568.45467	665.887	206.143	1.6911	0.00029975	0.023639
Cluster-23568.52190	57.7222	10.7305	2.4259	0.00030364	0.023879
Cluster-23568.55794	825.053	332.441	1.311	0.00030367	0.023879
Cluster-23568.54864	368.851	113.881	1.6946	0.00030425	0.023908
Cluster-23568.44211	334.329	138.312	1.2721	0.00030516	0.023962
Cluster-23568.13364	55.1644	5.57912	3.3066	0.00030637	0.024023
Cluster-23568.85314	17.9936	0.877456	4.3138	0.00030679	0.024039
Cluster-23568.35037	110.242	24.5854	2.1606	0.00030841	0.024149
Cluster-23568.50072	439.597	112.471	1.9662	0.00030951	0.024218
Cluster-23568.24129	86.8311	26.8363	1.6926	0.00031101	0.024306
Cluster-23568.56549	1419.03	587.931	1.2707	0.00031112	0.024306
Cluster-23568.57324	171.816	58.5522	1.5515	0.00031174	0.024306
Cluster-23568.24277	81.4984	22.373	1.8608	0.00031328	0.024409
Cluster-23568.31884	335.454	111.732	1.584	0.00031433	0.024438
Cluster-23568.47902	6464.05	2680.01	1.2701	0.0003142	0.024438
Cluster-23568.26968	414.21	135.529	1.6103	0.00031511	0.024465
Cluster-23568.32044	766.618	309.265	1.309	0.0003155	0.024477
Cluster-23568.47687	1242.2	534.499	1.2163	0.00031575	0.02448
Cluster-23568.26808	239.22	93.5271	1.3537	0.00031653	0.024505
Cluster-23568.51204	2764.56	1267.31	1.1252	0.00031675	0.024505
Cluster-23568.88528	19.1319	1.2648	3.9471	0.00031675	0.024505
Cluster-23568.66729	280.178	106.114	1.3998	0.00031732	0.024532
Cluster-23568.25800	132.883	41.4833	1.6772	0.00031761	0.024538
Cluster-23568.44010	1248.85	562.225	1.1511	0.00031795	0.024547
Cluster-23568.68003	111.87	25.8398	2.1118	0.0003183	0.024555
Cluster-23568.27134	147.459	53.5717	1.4579	0.00032055	0.024661
Cluster-23568.49142	64.5423	17.1198	1.9143	0.00032056	0.024661
Cluster-23568.46922	6521.25	2989.11	1.1254	0.00032158	0.024695
Cluster-23568.49574	2841.2	713.825	1.9927	0.00032167	0.024695
Cluster-23568.60552	344.027	141.404	1.2816	0.00032222	0.024721
Cluster-23568.6334	18.1723	0.889955	4.3203	0.00032404	0.024825
Cluster-23568.68587	409.139	162.279	1.3326	0.00032457	0.024849
Cluster-23568.67287	146.371	47.6188	1.6182	0.00032567	0.024866
Cluster-23568.45086	3423.32	1554.42	1.139	0.00032621	0.024871
Cluster-23568.61044	222.665	73.3404	1.6007	0.0003261	0.024871
Cluster-23568.38644	891.176	376.766	1.2413	0.00032742	0.024917
Cluster-23568.44579	1017.53	278.566	1.8686	0.0003275	0.024917
Cluster-23568.32576	58.2003	13.511	2.1043	0.00033041	0.025103
Cluster-23568.48195	412.378	155.508	1.406	0.0003353	0.025423
Cluster-23568.30596	374.049	122.867	1.6041	0.00033663	0.025488
Cluster-23568.39626	54.0668	10.2759	2.3918	0.00033796	0.025528
Cluster-23568.46736	563.515	231.031	1.2858	0.00033779	0.025528
Cluster-23568.45166	2550.77	1066.18	1.2585	0.00033943	0.025595
Cluster-23568.47668	3781.28	1489.88	1.3435	0.00034259	0.025815
Cluster-23568.45065	338.265	144.588	1.2272	0.00034411	0.025877
Cluster-23568.37532	331.801	132	1.3279	0.00034558	0.025952
Cluster-23568.3085	22.8068	2.04323	3.4452	0.00034698	0.026039
Cluster-23568.68705	133.841	43.1605	1.6321	0.00034798	0.026096
Cluster-23568.48159	3110.66	1094.27	1.507	0.0003494	0.026167
Cluster-23568.45616	2286.88	915.217	1.3211	0.00035441	0.026453
Cluster-23568.49612	9401.56	4482.34	1.0686	0.00035695	0.026585
Cluster-23568.2509	23.5003	2.17302	3.4434	0.00035853	0.026642
Cluster-23568.80842	103.344	23.0725	2.1566	0.00035864	0.026642
Cluster-23568.37067	1594.14	713.04	1.1608	0.00035973	0.026694
Cluster-23568.35974	700.204	293.529	1.2539	0.00036139	0.026748
Cluster-23568.48472	3093.9	751.216	2.042	0.00036112	0.026748
Cluster-23568.51214	2999.99	1196.72	1.3257	0.00036186	0.026748
Cluster-23568.52865	752.283	286.657	1.3918	0.00036171	0.026748
Cluster-23568.40827	584.32	249.469	1.2278	0.00036487	0.026923
Cluster-23568.46043	1634.91	656.076	1.3171	0.00037077	0.027285
Cluster-23568.26483	194.169	59.2212	1.714	0.00037158	0.027326
Cluster-23568.31525	734.156	299.272	1.2941	0.00037774	0.027683
Cluster-23568.42366	792.084	260.686	1.6022	0.0003786	0.027683
Cluster-23568.45826	567.254	245.94	1.205	0.00037803	0.027683
Cluster-23568.48114	8833.99	3656.55	1.2725	0.00037944	0.027683
Cluster-23568.45689	887.092	318.51	1.4769	0.0003828	0.027885
Cluster-23568.47287	4413.6	1361.33	1.6968	0.00038297	0.027885
Cluster-23568.62529	622.787	253.892	1.2947	0.00038326	0.027887
Cluster-23568.60697	131.873	41.4946	1.6624	0.00038397	0.027902
Cluster-23568.48557	3663.25	1395.68	1.392	0.00038748	0.02812
Cluster-23568.35648	240.306	72.2459	1.7331	0.00038992	0.028241
Cluster-23568.68850	330.419	123.554	1.4172	0.00039041	0.028246
Cluster-23568.15148	285.533	116.577	1.2929	0.00039409	0.028446
Cluster-23568.48306	752.12	260.802	1.5274	0.0003943	0.028446
Cluster-23568.47077	3532.1	1483.67	1.2514	0.00039664	0.02854
Cluster-23568.26988	80.9001	23.9675	1.75	0.00039724	0.028564
Cluster-23568.53325	443.21	181.163	1.2897	0.00039749	0.028564
Cluster-23568.33378	15.9546	0.331583	5.5881	0.00039881	0.028614
Cluster-23568.46919	5594.59	2137.53	1.388	0.00039925	0.028614
Cluster-23568.51887	789.995	277.019	1.5116	0.00039866	0.028614
Cluster-23568.25804	159.267	48.3308	1.7162	0.00040066	0.028661
Cluster-23568.40860	55.8902	10.4584	2.4076	0.00040114	0.028662
Cluster-23568.33447	256.247	72.0012	1.8292	0.00040204	0.028685
Cluster-23568.39639	757.917	308.719	1.2956	0.00040203	0.028685
Cluster-23568.68179	157.205	61.8295	1.3457	0.00040704	0.028999
Cluster-23568.31360	114.247	38.2859	1.5771	0.00040785	0.029005
Cluster-23568.54089	1046.67	389.188	1.4268	0.0004098	0.029103
Cluster-23568.58953	936.188	430.346	1.121	0.00041001	0.029103
Cluster-23568.45527	927.252	404.994	1.1948	0.00041116	0.029149
Cluster-23568.58392	97.6193	29.387	1.7277	0.00041119	0.029149
Cluster-23568.65104	1031.98	471.84	1.1287	0.00041205	0.029191
Cluster-23568.44151	724.006	299.03	1.2748	0.00041396	0.029308
Cluster-23568.50231	1314.78	603.91	1.122	0.00041568	0.029392
Cluster-23568.49112	1344.58	534.153	1.3316	0.00041635	0.029401
Cluster-23568.33488	551.71	183.373	1.5882	0.00041672	0.029408
Cluster-23568.67431	302.517	119.977	1.3333	0.00041896	0.029533
Cluster-23568.85488	51.5147	9.33123	2.4713	0.00041902	0.029533
Cluster-23568.47085	7934.41	3501.49	1.1801	0.00041959	0.029554
Cluster-23568.50427	63.1138	18.1934	1.7976	0.00042003	0.029566
Cluster-23568.60970	616.39	218.001	1.4983	0.00042039	0.029572
Cluster-23568.79143	91.4015	26.4115	1.786	0.00042224	0.029665
Cluster-23568.30811	117.569	31.6215	1.8908	0.00042504	0.029823
Cluster-23568.46959	1087.83	407.121	1.4176	0.00042572	0.029837
Cluster-23568.52613	371.351	119.639	1.6367	0.00042577	0.029837
Cluster-23568.18137	158.382	41.8756	1.9185	0.00042631	0.029838
Cluster-23568.35626	284.561	110.163	1.3669	0.00042632	0.029838
Cluster-23568.49221	179.967	62.6866	1.5185	0.00042771	0.029896
Cluster-23568.55821	315.664	129.566	1.2832	0.00042903	0.02995
Cluster-23568.51356	118.513	34.6644	1.7711	0.00043058	0.030021
Cluster-23568.28993	40.1959	7.39653	2.4397	0.00043209	0.030107
Cluster-23568.59569	236.629	99.7346	1.2462	0.0004333	0.030153
Cluster-23568.68118	48.0534	11.6935	2.0386	0.00043324	0.030153
Cluster-23568.46198	6643.78	2923.41	1.1843	0.00044163	0.030636
Cluster-23568.27300	29.7541	4.11926	2.8688	0.00044321	0.030707
Cluster-23568.3827	131.228	41.3015	1.6644	0.00044481	0.030799
Cluster-23568.64298	473.002	203.544	1.2156	0.00044591	0.030855
Cluster-23568.50959	290.452	113.512	1.3533	0.0004468	0.030898
Cluster-23568.9233	125.131	39.8493	1.6455	0.00044804	0.030964
Cluster-23568.51985	120.561	38.3223	1.6515	0.00045117	0.031141
Cluster-23568.38374	650.246	211.209	1.6219	0.00045401	0.031318
Cluster-15392.0	10.8779	0	6.0117	0.00045696	0.031481
Cluster-23568.48510	11644.9	5392.78	1.1106	0.00045809	0.031519
Cluster-23568.33793	58.992	15.5109	1.9282	0.00046456	0.031925
Cluster-23568.3331	41.4589	8.21245	2.3333	0.00046558	0.031955
Cluster-23568.41235	1043.16	457.496	1.1886	0.00046632	0.031979
Cluster-23568.63362	234.702	84.4569	1.4716	0.00046651	0.031979
Cluster-23568.44765	1226.65	570.299	1.105	0.00046724	0.031989
Cluster-23568.57694	1102.17	450.845	1.2891	0.0004672	0.031989
Cluster-23568.38777	325.215	96.2023	1.7552	0.00046929	0.032077
Cluster-23568.43597	1223.9	493.477	1.3101	0.00047121	0.032136
Cluster-23568.45292	1225.88	582.629	1.0731	0.00047096	0.032136
Cluster-23568.67326	232.659	94.3706	1.2999	0.00047142	0.032136
Cluster-23568.55857	91.1074	22.7988	1.9955	0.00047371	0.032272
Cluster-23568.70161	110.114	34.0781	1.688	0.00047673	0.032409
Cluster-25899.0	35.4157	3.63385	3.2854	0.0004769	0.032409
Cluster-23568.27978	236.847	60.5328	1.9668	0.00047842	0.032472
Cluster-23568.40638	1207.51	546.325	1.1437	0.00047842	0.032472
Cluster-20838.0	11.7016	0	6.1181	0.00048544	0.032888
Cluster-23568.9726	71.358	19.3033	1.8837	0.00048533	0.032888
Cluster-23568.78533	19.2587	1.55312	3.6425	0.00048595	0.032902
Cluster-23568.67387	522.327	167.712	1.6386	0.00048643	0.032914
Cluster-23568.83113	100.995	26.2972	1.9423	0.00048698	0.032931
Cluster-23568.56376	465.013	174.225	1.4149	0.0004886	0.03298
Cluster-23568.47991	820.558	287.622	1.5119	0.00049258	0.033188
Cluster-23568.65655	191.011	78.8685	1.2756	0.0004975	0.033478
Cluster-23568.40188	2675.66	1144.45	1.2252	0.00049916	0.033555
Cluster-23568.66924	529.754	188.192	1.4918	0.00049967	0.033563
Cluster-23568.48533	80.1758	17.3676	2.197	0.00050007	0.033569
Cluster-23568.2847	37.107	5.92214	2.6305	0.00050045	0.033574
Cluster-23568.42629	711.308	299.53	1.2468	0.00050168	0.033636
Cluster-23568.38432	100.082	15.3609	2.701	0.00050251	0.033671
Cluster-23568.56072	443.646	175.722	1.3369	0.00050399	0.03375
Cluster-23568.47450	286.45	82.3503	1.7965	0.00050747	0.033942
Cluster-23568.43223	1234.1	469.603	1.3937	0.00051069	0.034116
Cluster-23568.48063	9552.29	4463.47	1.0976	0.00051202	0.034165
Cluster-23568.69095	148.417	46.2437	1.6813	0.0005144	0.03428
Cluster-23568.35744	1064.76	472.736	1.1709	0.00051621	0.034338
Cluster-23568.32401	473.138	185.862	1.3467	0.00052078	0.034517
Cluster-23568.14522	174.02	67.6793	1.3602	0.0005255	0.034788
Cluster-23568.38767	763.498	314.078	1.2811	0.00052621	0.034793
Cluster-23568.53472	1089.67	482.482	1.1752	0.00052614	0.034793
Cluster-23568.33387	158.03	34.6692	2.1865	0.00052688	0.034796
Cluster-23568.59373	824.142	340.606	1.2744	0.00052662	0.034796
Cluster-23568.28093	79.2756	24.008	1.7257	0.00052857	0.03488
Cluster-23568.35752	89.0238	24.2838	1.8723	0.00053358	0.035154
Cluster-23568.24323	447.772	173.869	1.3636	0.00053494	0.035202
Cluster-23568.39954	1071.62	448.997	1.2546	0.00053717	0.035306
Cluster-23568.48484	7736.54	3658.52	1.0804	0.00053696	0.035306
Cluster-23568.58151	757.657	342.561	1.1448	0.00053773	0.035322
Cluster-23568.49096	453.245	170.113	1.4127	0.00053956	0.035363
Cluster-23568.24425	56.8084	13.5887	2.0561	0.00054349	0.035569
Cluster-23568.61287	937.433	423.381	1.1469	0.00054375	0.035569
Cluster-23568.67992	196.376	51.2629	1.934	0.00054448	0.035595
Cluster-23568.27728	1119.7	335.845	1.7371	0.00054618	0.035676
Cluster-23568.57444	324.424	130.766	1.3122	0.00054669	0.035676
Cluster-23568.60199	86.909	29.316	1.5667	0.00054669	0.035676
Cluster-23568.31877	130.886	31.4582	2.0541	0.00054884	0.035753
Cluster-23568.38078	114.675	31.1534	1.8752	0.00055088	0.035822
Cluster-23568.54521	1784.47	794.562	1.1671	0.00055062	0.035822
Cluster-23568.66402	155.931	54.3572	1.5205	0.00055087	0.035822
Cluster-23568.35055	422.502	163.676	1.3672	0.00055298	0.035883
Cluster-23568.51462	1695.89	760.85	1.1561	0.00055252	0.035883
Cluster-23568.46163	1458.36	687.135	1.0854	0.00055434	0.03592
Cluster-23568.48955	1458.36	687.135	1.0854	0.00055434	0.03592
Cluster-23568.31181	94.6396	26.7545	1.8162	0.00055543	0.035969
Cluster-23568.39589	155.517	60.2774	1.3676	0.00055649	0.036017
Cluster-23568.46756	1120.02	371.314	1.5923	0.00055783	0.036082
Cluster-23568.6775	76.4633	22.1416	1.792	0.00056081	0.03619
Cluster-23568.55129	78.6643	23.5264	1.7372	0.00056387	0.036324
Cluster-23568.9951	24.9897	1.79241	3.7799	0.0005653	0.036395
Cluster-23568.47973	1259.41	512.408	1.2972	0.00056731	0.036427
Cluster-23568.60948	51.1334	10.9813	2.2146	0.00056746	0.036427
Cluster-23568.42042	2605.35	1208.65	1.1079	0.00057044	0.036543
Cluster-23568.52912	1206.47	527.928	1.1918	0.00057092	0.036543
Cluster-23568.23283	197.322	80.0698	1.2996	0.00057199	0.036568
Cluster-23568.45556	648.168	249.242	1.3779	0.00057191	0.036568
Cluster-23568.46619	2831.3	1263.27	1.1641	0.00057636	0.036762
Cluster-23568.47789	11657.7	5589.53	1.0605	0.00057961	0.036927
Cluster-23568.17978	114.049	32.1243	1.8269	0.00058277	0.037085
Cluster-23568.29568	203.938	67.0585	1.6021	0.00058524	0.037156
Cluster-23568.32828	359.229	154.909	1.2138	0.0005846	0.037156
Cluster-23568.28199	95.6511	29.7723	1.6771	0.00058704	0.03725
Cluster-23568.6799	99.4436	31.6083	1.6543	0.00058817	0.037278
Cluster-23568.36598	233.082	91.9588	1.3413	0.00059049	0.037382
Cluster-23568.27679	135.339	43.8618	1.6222	0.000591	0.037393
Cluster-23568.39536	696.394	278.392	1.3219	0.00059176	0.037403
Cluster-23568.48225	10219.2	3957.92	1.3684	0.00059184	0.037403
Cluster-23568.39318	566.324	202.818	1.4806	0.0005941	0.037524
Cluster-23568.46249	1099.4	475.054	1.2102	0.000597	0.037643
Cluster-23568.30165	218.542	91.1513	1.2608	0.00060387	0.037924
Cluster-23568.7985	121.146	25.952	2.2188	0.00060386	0.037924
Cluster-23568.55435	464.276	192.715	1.2681	0.00060572	0.038019
Cluster-23568.51875	1183.09	556.414	1.0884	0.00060771	0.038112
Cluster-23568.53503	1226.75	540.644	1.1819	0.00060791	0.038112
Cluster-23568.52515	2658.72	1124.67	1.241	0.00061085	0.038275
Cluster-23568.46673	1462.76	706.148	1.0504	0.00061608	0.038551
Cluster-23568.53088	129.119	44.7749	1.5255	0.0006163	0.038551
Cluster-23568.50160	737.566	298.543	1.3043	0.00061691	0.038563
Cluster-23568.65451	447.945	169.973	1.3969	0.0006172	0.038563
Cluster-23568.41055	163.22	55.3153	1.5601	0.00061767	0.03857
Cluster-23568.40808	1076.47	472.646	1.1869	0.00061917	0.03862
Cluster-23568.39652	111.524	38.917	1.5146	0.00062356	0.038785
Cluster-23568.43848	285.804	106.868	1.418	0.00062261	0.038785
Cluster-23568.57475	118.266	40.8537	1.5302	0.00062328	0.038785
Cluster-23568.65742	596.099	261.514	1.1879	0.00062351	0.038785
Cluster-23568.24875	190.604	44.6712	2.0912	0.00062477	0.038805
Cluster-23568.38925	204.067	72.3419	1.4952	0.00062531	0.038805
Cluster-23568.53390	590.676	222.589	1.4069	0.00062428	0.038805
Cluster-23568.8358	9.53448	0	5.8118	0.0006258	0.038814
Cluster-23568.22893	199.836	78.7369	1.3431	0.00062985	0.038999
Cluster-23568.36596	601.557	273.912	1.1344	0.00063029	0.039005
Cluster-23568.48319	4199.13	1711.75	1.2945	0.00063113	0.039035
Cluster-23568.45722	149.139	47.9417	1.6339	0.00063827	0.039388
Cluster-23568.45783	579.182	268.071	1.1107	0.00063827	0.039388
Cluster-23568.88895	31.5771	5.36376	2.5402	0.00063788	0.039388
Cluster-23568.40209	990.591	403.58	1.2953	0.00063951	0.039442
Cluster-23568.23843	173.836	68.5137	1.3419	0.00064185	0.039558
Cluster-23568.25618	282.489	114.328	1.3038	0.00064211	0.039558
Cluster-23568.48528	918.423	331.295	1.4702	0.00064405	0.039611
Cluster-23568.61243	586.755	255.075	1.2015	0.00064355	0.039611
Cluster-23568.68492	299.37	90.7529	1.72	0.0006437	0.039611
Cluster-23568.46216	673.441	284.2	1.2439	0.00064497	0.039646
Cluster-23568.22522	52.5311	6.10866	3.1064	0.00064893	0.039756
Cluster-23568.66834	972.614	390.074	1.3176	0.0006494	0.039763
Cluster-23568.31684	65.2776	17.1688	1.9232	0.0006498	0.039764
Cluster-23568.44513	38.7339	7.68485	2.3309	0.00065014	0.039764
Cluster-23568.48245	1685.98	735.992	1.1956	0.00065531	0.040035
Cluster-23568.43097	1833.97	710.316	1.3679	0.00066044	0.040271
Cluster-23568.44376	472.319	195.884	1.2691	0.00066388	0.040424
Cluster-23568.55149	181.339	70.6405	1.3584	0.00066986	0.040721
Cluster-23568.47627	650.517	301.772	1.1076	0.00067149	0.040757
Cluster-23568.26119	788.045	310.546	1.3425	0.00067519	0.040954
Cluster-23568.66218	342.066	93.9593	1.8647	0.00067778	0.041089
Cluster-23568.65700	55.1662	12.3827	2.1576	0.00067851	0.04111
Cluster-23568.49183	1289.35	386.904	1.736	0.00067986	0.041169
Cluster-23568.52065	876.244	426.72	1.038	0.00068124	0.041208
Cluster-23568.77585	9.81582	0	5.8602	0.00068101	0.041208
Cluster-23568.5896	33.022	4.62763	2.8428	0.00068409	0.041289
Cluster-23568.8223	169.131	54.9631	1.62	0.00068408	0.041289
Cluster-23568.23670	171.85	63.3087	1.442	0.00068579	0.041313
Cluster-23568.35903	549.895	244.935	1.1659	0.00068609	0.041313
Cluster-23568.48988	24.2627	2.44884	3.3071	0.00068539	0.041313
Cluster-23568.49428	2211.77	878.776	1.3315	0.00068561	0.041313
Cluster-23568.24678	153.636	48.2506	1.671	0.00068807	0.041371
Cluster-23568.32651	298.785	117.642	1.3426	0.00068846	0.041371
Cluster-23568.45444	1677.19	705.359	1.2494	0.0006886	0.041371
Cluster-23568.39797	145.302	36.8323	1.9745	0.0006898	0.041407
Cluster-23568.64032	90.4609	29.34	1.6224	0.00069056	0.04143
Cluster-23568.25132	55.8716	13.1929	2.0875	0.00069156	0.041468
Cluster-23568.33470	1527	600.123	1.3471	0.0006924	0.041495
Cluster-23568.5900	21.6879	0.632401	5.1367	0.00069277	0.041495
Cluster-23568.47782	2318.91	996.658	1.2181	0.00069402	0.041534
Cluster-23568.53491	50.4395	8.05093	2.6358	0.00069417	0.041534
Cluster-23568.36473	387.505	174.43	1.1512	0.00070023	0.041841
Cluster-23568.57558	69.3164	17.8607	1.9508	0.00070508	0.042072
Cluster-23568.32511	598.216	266.535	1.1655	0.00070653	0.042093
Cluster-23568.36991	2446.12	1057.26	1.2099	0.00070658	0.042093
Cluster-23568.58136	91.0403	24.374	1.8969	0.00070818	0.042143
Cluster-23568.65148	108.716	38.227	1.5041	0.00070809	0.042143
Cluster-23568.24985	37.6244	6.08269	2.6215	0.00071002	0.042219
Cluster-23568.29316	360.646	148.184	1.282	0.00071023	0.042219
Cluster-23568.40191	109.606	32.7212	1.7452	0.00071356	0.042349
Cluster-23568.33538	219.05	83.2921	1.393	0.00071475	0.042396
Cluster-23568.37675	359.62	135.636	1.406	0.00071711	0.042473
Cluster-23568.63808	93.0817	29.0717	1.6753	0.00071692	0.042473
Cluster-23568.49145	176.408	62.9642	1.4831	0.00072263	0.042771
Cluster-23568.38284	92.0474	32.9911	1.4789	0.00072425	0.042821
Cluster-23568.65591	552.432	224.885	1.2957	0.00072637	0.042867
Cluster-23568.42289	1038.05	278.515	1.8975	0.0007272	0.042881
Cluster-23568.15427	126.32	32.4828	1.962	0.0007304	0.042981
Cluster-23568.35100	540.909	207.291	1.3825	0.00073046	0.042981
Cluster-23568.35925	191	62.3175	1.6133	0.00073044	0.042981
Cluster-23568.49720	1131.47	345.98	1.7088	0.00072997	0.042981
Cluster-23568.45161	750.106	332.983	1.171	0.00073291	0.043079
Cluster-23568.38410	451.704	153.467	1.5561	0.00073422	0.043133
Cluster-23568.43193	1244.55	609.362	1.0301	0.00073692	0.043245
Cluster-23568.53035	948.097	428.355	1.1465	0.00073742	0.043252
Cluster-23568.31145	60.4222	10.3999	2.5365	0.00074431	0.043586
Cluster-23568.49317	4291.84	1956.07	1.1336	0.00074762	0.043734
Cluster-23568.51104	154.695	40.7258	1.9227	0.00074822	0.043745
Cluster-23568.60618	497.603	210.9	1.2382	0.00075018	0.043836
Cluster-23568.31093	407.847	182.301	1.1606	0.00075231	0.043892
Cluster-23568.32875	40.3799	9.39649	2.0966	0.00075573	0.043997
Cluster-23568.60141	444.313	188.465	1.2363	0.00075546	0.043997
Cluster-23568.66802	106.667	26.0779	2.0267	0.00075713	0.044009
Cluster-23568.44311	611.332	217.402	1.4907	0.00075873	0.044079
Cluster-23568.51655	578.88	221.948	1.3821	0.0007648	0.044408
Cluster-23568.7248	62.848	17.5697	1.8476	0.00076763	0.044502
Cluster-23568.42016	1027.07	487.81	1.074	0.00076805	0.044503
Cluster-23568.26017	26.9186	4.25952	2.6564	0.00077378	0.044788
Cluster-23568.26447	587.737	223.066	1.3968	0.00077488	0.044804
Cluster-23568.70644	176.564	70.4368	1.3229	0.0007747	0.044804
Cluster-23568.29273	87.5121	23.1448	1.9141	0.00077575	0.044817
Cluster-23568.56183	49.9714	13.3149	1.9125	0.00077645	0.044817
Cluster-23568.73983	399.847	168.704	1.2441	0.00077641	0.044817
Cluster-23568.42556	406.597	160.005	1.344	0.00077854	0.044873
Cluster-23568.44372	954.279	417.184	1.1931	0.00078178	0.04499
Cluster-23568.46060	161.177	62.7935	1.3584	0.00078168	0.04499
Cluster-23568.25324	130.753	45.915	1.5083	0.00078631	0.045087
Cluster-23568.27085	264.439	92.5042	1.5136	0.00078511	0.045087
Cluster-23568.39754	237.785	94.5768	1.3312	0.00078568	0.045087
Cluster-23568.18780	169.313	64.7715	1.3858	0.0007891	0.045176
Cluster-23568.24705	369.223	154.159	1.2594	0.000789	0.045176
Cluster-23568.24730	67.3331	18.7315	1.839	0.00078977	0.04519
Cluster-23568.39454	53.9103	15.1804	1.8315	0.00079314	0.04536
Cluster-23568.52553	1785.94	552.557	1.6926	0.00079391	0.04538
Cluster-23568.42329	2124.92	1014.14	1.0673	0.00079757	0.045545
Cluster-23568.50303	166.009	47.6832	1.7983	0.0007997	0.045617
Cluster-23568.32925	438.367	156.477	1.4847	0.00080508	0.04584
Cluster-23568.55548	4733.93	1289.77	1.8758	0.00080639	0.045856
Cluster-23568.81261	104.915	36.526	1.519	0.00080811	0.04593
Cluster-23568.34332	39.0086	5.61662	2.7999	0.00081072	0.045983
Cluster-23568.55148	40.2803	8.61807	2.2232	0.00081248	0.046059
Cluster-23568.30886	426.43	173.528	1.296	0.00081712	0.046274
Cluster-23568.49555	816.559	350.37	1.2201	0.00081821	0.046308
Cluster-23568.50000	785.396	316.366	1.3113	0.00081856	0.046308
Cluster-23568.63396	233.072	100.219	1.2159	0.00082037	0.046387
Cluster-23568.43274	735.947	329.57	1.1591	0.0008216	0.046409
Cluster-23568.43787	445.774	196.921	1.1783	0.00082206	0.046411
Cluster-23568.55434	780.09	356.012	1.1312	0.00082251	0.046413
Cluster-23568.66872	179.092	64.0341	1.4819	0.00082757	0.046627
Cluster-23568.35178	54.0644	15.1476	1.8289	0.00082837	0.046633
Cluster-23568.37600	336.906	98.1801	1.7792	0.00082892	0.046633
Cluster-23568.80907	193.162	61.8373	1.6421	0.00082969	0.04665
Cluster-23568.21371	103.273	33.467	1.6267	0.0008323	0.046687
Cluster-23568.47977	3701.56	1833.45	1.0135	0.00083246	0.046687
Cluster-23568.48803	1989.61	816.815	1.2844	0.0008311	0.046687
Cluster-23568.72828	68.7772	21.0123	1.7108	0.00083522	0.046818
Cluster-23568.51421	415.992	167.821	1.3093	0.0008361	0.04682
Cluster-23568.60312	48.2701	11.5397	2.0577	0.00083611	0.04682
Cluster-23568.33097	151.215	47.0796	1.6804	0.0008376	0.046832
Cluster-23568.50369	625.962	278.534	1.1676	0.00083742	0.046832
Cluster-23568.46254	39.1403	7.64158	2.3518	0.00084038	0.046929
Cluster-23568.51468	641.654	277.145	1.2112	0.0008406	0.046929
Cluster-23568.38270	319.644	114.614	1.4773	0.00084151	0.046955
Cluster-24101.0	9.1695	0	5.7608	0.00084668	0.04722
Cluster-23568.37985	330.871	138.32	1.2573	0.00084778	0.047224
Cluster-23568.62070	139.468	49.1065	1.5029	0.00084922	0.047266
Cluster-23568.47988	869.01	377.342	1.2031	0.00085053	0.047306
Cluster-23568.52424	629.757	277.314	1.1827	0.00085081	0.047306
Cluster-23568.44334	1926.29	911.354	1.0798	0.00085405	0.047413
Cluster-23568.4577	75.4452	18.7862	1.997	0.000858	0.047562
Cluster-23568.55403	361.935	132.629	1.4475	0.00085764	0.047562
Cluster-23568.58444	757.858	337.465	1.167	0.00085969	0.047632
Cluster-23568.38704	99.0578	30.2647	1.7145	0.0008611	0.047662
Cluster-23568.30791	240.655	82.1415	1.5478	0.00086159	0.047665
Cluster-23568.29174	89.8278	28.7268	1.6414	0.00086417	0.04776
Cluster-23568.47209	511.504	233.578	1.1303	0.00086415	0.04776
Cluster-23568.74119	131.154	45.1075	1.5379	0.00086788	0.047869
Cluster-23568.33761	408.845	175.595	1.2185	0.0008777	0.048373
Cluster-23568.48851	2034.81	930.455	1.1288	0.0008779	0.048373
Cluster-23568.33143	188.604	75.518	1.3176	0.00088561	0.048672
Cluster-23568.52656	605.362	48.0453	3.6546	0.0008857	0.048672
Cluster-23568.40810	342.907	151.218	1.1805	0.00089193	0.048891
Cluster-23568.43529	817.765	308.688	1.405	0.00089162	0.048891
Cluster-23568.36692	416.843	165.454	1.3319	0.00089357	0.048908
Cluster-23568.37562	163.697	61.5786	1.4086	0.00089301	0.048908
Cluster-23568.58105	926.912	423.305	1.1304	0.00089383	0.048908
Cluster-23568.22325	124.116	38.8587	1.6753	0.0008958	0.048967
Cluster-23568.48577	2439.01	1040.84	1.2283	0.00089755	0.049026
Cluster-23568.80997	141.591	39.2352	1.8473	0.00089778	0.049026
Cluster-23568.27401	303.784	87.1794	1.7988	0.00090277	0.04925
Cluster-23568.48332	37971.7	15182.7	1.3225	0.00090478	0.049335
Cluster-23568.36606	1213.95	508.217	1.2557	0.00090907	0.04952
Cluster-23568.39069	175.975	58.7079	1.582	0.00091035	0.049555
Cluster-23568.74244	110.774	41.0478	1.4301	0.00091061	0.049555
Cluster-23568.42291	1151.05	528.988	1.1215	0.00091135	0.049571
Cluster-23568.47871	149189	59752.9	1.32	0.00091374	0.049676
Cluster-23568.28087	119.534	40.6654	1.5538	0.00091789	0.049818
