# Supplementary material for: Transcriptome-based protein-protein interaction analysis reveals immune gene network elucidating white body immunity mechanisms in response to LPS stimulation in Amphioctopus fangsiao
Source: Comp Immunol Rep. 2024 Jun 12;7:200151. doi: 10.1016/j.cirep.2024.200151 (PMC11228953; doi:10.1016/j.cirep.2024.200151)
Supplement: Supplementary file 3 [file mmc3.xlsx]

## Sheet: Sheet1
Table S2 List of 6H down-regulated genes.
gene_id	L6h_readcount	P6h_readcount	log2FoldChange	pval	padj
Cluster-23568.42850	18.3817	753.773	-5.3588	7.5263e-35	8.2858e-30
Cluster-23568.48721	10.3616	441.046	-5.3805	2.3701e-28	1.3046e-23
Cluster-23568.44153	0	913.443	-12.244	3.9394e-22	1.4457e-17
Cluster-23568.46896	7.32088	6149.11	-9.7002	2.5566e-18	7.0364e-14
Cluster-23568.41869	36.4336	397.878	-3.4477	3.8549e-18	8.4878e-14
Cluster-23568.22187	23.2563	292.595	-3.6434	1.136e-17	2.0844e-13
Cluster-23568.64960	18.3753	224.867	-3.6335	2.7763e-16	4.3664e-12
Cluster-23568.24799	50.5123	406.45	-3.0103	4.0669e-16	5.5966e-12
Cluster-23568.21291	52.5842	397.757	-2.9207	9.533e-15	1.057e-10
Cluster-23568.50344	112.943	644.985	-2.5152	4.851e-14	4.855e-10
Cluster-23568.45296	4.73373	100.484	-4.4059	2.4965e-13	2.2903e-09
Cluster-23568.52370	1030.3	5488.53	-2.4131	3.3554e-13	2.8416e-09
Cluster-23568.44578	4093.66	18757.6	-2.196	3.6606e-13	2.8786e-09
Cluster-23568.36745	18.7181	182.844	-3.282	4.8931e-13	3.5912e-09
Cluster-23568.55289	8.43932	131.702	-3.9358	1.0685e-12	7.3518e-09
Cluster-23568.48014	2376.79	12947.2	-2.4456	1.2234e-12	7.4828e-09
Cluster-23568.52186	10.8154	165.476	-3.918	1.1762e-12	7.4828e-09
Cluster-23568.49629	556.445	3725.23	-2.7439	2.0295e-12	1.176e-08
Cluster-23568.24167	0.722717	166.806	-7.9309	4.3676e-12	2.4042e-08
Cluster-23568.50764	129.183	651.614	-2.3332	1.0718e-11	5.3634e-08
Cluster-23568.30470	11.365	147.019	-3.7162	3.0986e-11	1.4214e-07
Cluster-23568.48347	5197.88	25577.1	-2.2988	4.9781e-11	2.1922e-07
Cluster-23568.63678	39.6986	233.838	-2.5613	5.5388e-11	2.3327e-07
Cluster-23568.64275	4.795	85.0723	-4.1007	5.9173e-11	2.3327e-07
Cluster-23568.68694	12.6672	119.644	-3.2304	6.3547e-11	2.4124e-07
Cluster-23568.48281	89.6579	450.034	-2.3287	1.2521e-10	4.5881e-07
Cluster-23568.30012	70.8772	461.463	-2.7045	1.5087e-10	5.1906e-07
Cluster-23568.28266	125.326	575.708	-2.1974	1.6713e-10	5.4116e-07
Cluster-23568.41825	100.211	725.405	-2.853	1.6708e-10	5.4116e-07
Cluster-23568.53278	103.059	529.554	-2.3602	2.1121e-10	6.6436e-07
Cluster-23568.49699	37.5749	211.865	-2.4943	2.2353e-10	6.8357e-07
Cluster-23568.28892	0.791443	110.136	-7.3146	2.4564e-10	7.3088e-07
Cluster-23568.76725	131.302	655.86	-2.3179	2.6609e-10	7.7089e-07
Cluster-23568.76743	1.664	63.6423	-5.2346	4.1073e-10	1.1255e-06
Cluster-23568.41269	175.495	725.837	-2.048	4.9618e-10	1.3006e-06
Cluster-23568.32971	11.3972	106.53	-3.2336	5.3666e-10	1.3129e-06
Cluster-23568.54238	10.4668	114.2	-3.4462	5.2434e-10	1.3129e-06
Cluster-23568.76013	0	53.4863	-8.1499	5.3088e-10	1.3129e-06
Cluster-23568.49897	79.0037	571.468	-2.8494	5.51e-10	1.3187e-06
Cluster-23568.57221	43.3039	238.067	-2.4512	7.5172e-10	1.7608e-06
Cluster-23568.34762	0	52.9906	-8.1352	1.1683e-09	2.4268e-06
Cluster-23568.45897	0	51.0492	-8.0815	1.2423e-09	2.5328e-06
Cluster-23568.33225	25.4661	201.504	-2.9724	1.3278e-09	2.6577e-06
Cluster-23568.45135	48.7496	299.051	-2.6255	1.6825e-09	3.3076e-06
Cluster-23568.59062	86.3399	417.125	-2.2702	2.0724e-09	3.9337e-06
Cluster-23568.34983	3.42575	103.154	-4.9203	3.1375e-09	5.7569e-06
Cluster-23568.49891	472.832	1639.45	-1.7934	3.2657e-09	5.8938e-06
Cluster-23568.37144	52.9117	296.789	-2.4843	4.1576e-09	7.2653e-06
Cluster-23568.11773	30.377	192.051	-2.6524	5.0606e-09	8.5711e-06
Cluster-23568.26030	98.4627	585.624	-2.569	5.3859e-09	8.8499e-06
Cluster-23568.44456	68.9928	438.638	-2.6711	6.3643e-09	1.0009e-05
Cluster-23568.61643	126.74	536.651	-2.0818	6.329e-09	1.0009e-05
Cluster-23568.59133	45.7035	326.832	-2.8302	7.673e-09	1.1719e-05
Cluster-23568.52535	17.6302	114.504	-2.6904	9.9202e-09	1.4562e-05
Cluster-23568.38535	114.21	524.234	-2.1985	1.1421e-08	1.6544e-05
Cluster-23568.49802	128.165	483.872	-1.9165	1.2442e-08	1.779e-05
Cluster-23568.61299	0	41.0324	-7.7687	1.5039e-08	2.0696e-05
Cluster-23568.63439	0	37.9284	-7.6531	1.5018e-08	2.0696e-05
Cluster-23568.31004	12.6076	101.015	-2.9917	1.5371e-08	2.0892e-05
Cluster-23568.33153	14.985	112.367	-2.9076	1.7492e-08	2.3485e-05
Cluster-23568.59723	14.4057	99.1062	-2.7997	2.3459e-08	2.9685e-05
Cluster-23568.74813	18.8645	112.391	-2.5796	2.4381e-08	3.0501e-05
Cluster-23568.46325	22.9607	147.183	-2.6946	2.5805e-08	3.192e-05
Cluster-23568.23344	7.4673	69.5664	-3.219	2.6449e-08	3.2353e-05
Cluster-23568.19997	13.9786	129.14	-3.1813	3.0985e-08	3.6234e-05
Cluster-23568.45801	26.5173	151.681	-2.5034	3.2457e-08	3.6928e-05
Cluster-23568.52718	218.374	908.064	-2.0579	3.2537e-08	3.6928e-05
Cluster-23568.60856	70.3864	362.485	-2.3614	3.614e-08	3.9006e-05
Cluster-23568.11650	13.4586	93.9967	-2.8009	3.987e-08	4.2218e-05
Cluster-23568.61572	298.886	1316.07	-2.1374	4.5394e-08	4.7146e-05
Cluster-23568.59198	2.42642	59.4522	-4.6334	4.734e-08	4.8708e-05
Cluster-23568.47599	51.0504	223.07	-2.1266	4.9666e-08	5.0628e-05
Cluster-23568.56568	44.506	198.234	-2.1531	5.7638e-08	5.7166e-05
Cluster-23568.47226	60.6361	294.499	-2.276	6.8958e-08	6.6594e-05
Cluster-23568.65781	6.42505	65.501	-3.3824	8.1779e-08	7.695e-05
Cluster-23568.56924	44.2518	190.841	-2.1142	8.3427e-08	7.7445e-05
Cluster-23568.43490	197.487	784.981	-1.9912	8.4647e-08	7.7658e-05
Cluster-23568.22868	2.57626	56.1222	-4.4003	8.6755e-08	7.8934e-05
Cluster-23568.57758	4.37943	63.5526	-3.8014	1.014e-07	9.0027e-05
Cluster-23568.46059	218.492	745.281	-1.7717	1.0553e-07	9.294e-05
Cluster-23568.48901	457.378	1546.15	-1.7575	1.2337e-07	0.00010529
Cluster-23568.69173	18.5484	109.556	-2.5608	1.4565e-07	0.00012072
Cluster-23568.47590	363.511	1158.28	-1.6716	1.4824e-07	0.00012179
Cluster-23568.43134	36.4221	205.194	-2.4836	1.7557e-07	0.00013807
Cluster-23568.27883	69.6865	298.346	-2.0944	1.7803e-07	0.00013851
Cluster-23568.48886	3.55403	77.0895	-4.4709	1.8717e-07	0.00014211
Cluster-23568.16531	35.7722	171.551	-2.2582	1.9017e-07	0.0001434
Cluster-23568.53055	104.716	408.638	-1.9664	2.2727e-07	0.00017021
Cluster-23568.64587	7.94242	72.011	-3.1903	2.5423e-07	0.00018911
Cluster-23568.72076	34.1526	176.74	-2.366	2.5958e-07	0.00019127
Cluster-23568.36415	61.7887	282.804	-2.1877	2.7698e-07	0.00019882
Cluster-23568.52551	65.3841	263.704	-2.0139	2.8545e-07	0.0002007
Cluster-23568.29107	80.1346	473.272	-2.5579	3.0875e-07	0.00021112
Cluster-23568.75986	5.81569	60.532	-3.346	3.1423e-07	0.00021354
Cluster-23568.48125	140.683	486.069	-1.7903	3.2444e-07	0.00021913
Cluster-23568.37762	210.816	1009.38	-2.2575	3.3669e-07	0.00022601
Cluster-23568.58804	0	27.1457	-7.173	3.4137e-07	0.0002263
Cluster-23568.46074	318.245	987.478	-1.6339	3.5098e-07	0.00022729
Cluster-23568.69843	10.1321	75.7379	-2.9002	3.9058e-07	0.00024712
Cluster-23568.68693	13.5886	92.3789	-2.7561	3.9797e-07	0.00025036
Cluster-23568.44564	128.427	688.256	-2.4185	4.1158e-07	0.00025745
Cluster-23568.45820	151.628	826.47	-2.4442	4.1662e-07	0.00025767
Cluster-23568.33443	38.7531	155.098	-1.9989	5.0017e-07	0.00030255
Cluster-23568.18462	28.5761	136.266	-2.2627	5.4201e-07	0.00032254
Cluster-23568.72148	29.0491	155.997	-2.4177	5.7597e-07	0.00033909
Cluster-23568.37098	1.55557	62.5656	-5.2588	6.1341e-07	0.00035172
Cluster-23568.59063	26.5918	118.874	-2.1571	6.3681e-07	0.00036325
Cluster-23568.50659	4305.67	13121.5	-1.6076	6.4374e-07	0.00036531
Cluster-23568.57002	16.6857	90.8235	-2.4465	6.5323e-07	0.0003667
Cluster-23568.50898	27.0041	128.296	-2.2503	7.0596e-07	0.00039055
Cluster-23568.41604	809.889	2983.36	-1.8808	7.4965e-07	0.0004106
Cluster-23568.55165	14.9073	87.0837	-2.5356	8.1834e-07	0.00044163
Cluster-23568.36318	0	24.1972	-7.0054	8.4891e-07	0.00045589
Cluster-23568.34421	73.8424	276.759	-1.9036	8.5616e-07	0.00045755
Cluster-23568.37178	14.0456	88.3527	-2.6354	8.7081e-07	0.0004609
Cluster-23568.16968	2.24927	42.4463	-4.1882	9.1289e-07	0.00047858
Cluster-23568.18905	14.7741	82.4714	-2.488	9.2617e-07	0.0004787
Cluster-23568.47309	64.4815	223.318	-1.7913	9.4895e-07	0.00048591
Cluster-23568.74286	13.1562	120.05	-3.1787	1.0023e-06	0.00050852
Cluster-23568.37136	86.3139	297.007	-1.7866	1.0602e-06	0.00052422
Cluster-23568.46734	216.182	687.314	-1.67	1.0666e-06	0.00052422
Cluster-23568.39300	21.6725	119.635	-2.4797	1.0726e-06	0.00052483
Cluster-23568.46683	716.826	2054.33	-1.5189	1.116e-06	0.00053884
Cluster-23568.18003	24.1871	155.824	-2.6788	1.1563e-06	0.00055323
Cluster-23568.18202	4.33801	45.6073	-3.3815	1.1659e-06	0.00055323
Cluster-23568.26069	30.2378	132.369	-2.1229	1.2123e-06	0.00056637
Cluster-23568.46911	48.7456	199.567	-2.0387	1.4709e-06	0.00066095
Cluster-23568.50713	4.71388	47.5341	-3.3301	1.5002e-06	0.0006675
Cluster-23568.40928	104.937	337.852	-1.6885	1.5407e-06	0.00067728
Cluster-23568.52882	250.312	817.655	-1.7061	1.5442e-06	0.00067728
Cluster-23568.40390	94.7841	329.572	-1.7996	1.7028e-06	0.00072594
Cluster-23568.62880	33.5763	154.775	-2.2024	1.7079e-06	0.00072594
Cluster-23568.71931	22.9135	122.238	-2.4221	1.7193e-06	0.00072608
Cluster-23568.42528	316.485	954.588	-1.5918	1.7674e-06	0.0007348
Cluster-23568.63847	47.281	178.752	-1.916	1.7578e-06	0.0007348
Cluster-23568.59629	649.321	2003.63	-1.6258	1.8321e-06	0.00074428
Cluster-5382.0	114.14	390.58	-1.7728	1.8121e-06	0.00074428
Cluster-23568.52557	204.997	677.264	-1.7249	1.8493e-06	0.0007485
Cluster-23568.29859	76.7814	327.783	-2.0886	2.0357e-06	0.00080616
Cluster-23568.28007	86.7312	285.677	-1.7168	2.0682e-06	0.0008132
Cluster-23568.57677	38.7747	152.724	-1.9736	2.2643e-06	0.00087468
Cluster-23568.69155	72.1347	299.652	-2.0505	2.26e-06	0.00087468
Cluster-23568.44886	449.399	1620.84	-1.8498	2.4039e-06	0.00091891
Cluster-23568.55902	388.132	1196.58	-1.6242	2.4469e-06	0.00092436
Cluster-23568.60554	85.7208	354.381	-2.0426	2.4742e-06	0.00092436
Cluster-23568.43522	156.855	825.607	-2.3934	2.5745e-06	0.0009511
Cluster-23568.34737	142.834	473.147	-1.7275	2.5954e-06	0.00095562
Cluster-23568.44373	124.907	536.866	-2.101	2.678e-06	0.00097946
Cluster-23568.46331	8.11061	59.7148	-2.8797	2.7131e-06	0.00098209
Cluster-23568.62047	96.3945	448.131	-2.2125	2.8546e-06	0.001027
Cluster-23568.47374	4.13012	49.9937	-3.6052	2.8915e-06	0.0010302
Cluster-23568.29613	5.25027	47.8419	-3.1638	2.9107e-06	0.0010312
Cluster-23568.48033	523.411	1767.38	-1.7547	2.913e-06	0.0010312
Cluster-23568.26485	99.5544	313.366	-1.6558	2.9992e-06	0.0010493
Cluster-23568.56416	9.61902	76.7566	-2.9712	3.0119e-06	0.0010493
Cluster-23568.29434	7.7166	63.8816	-3.0198	3.114e-06	0.0010747
Cluster-23568.34145	0.980986	34.0368	-5.0737	3.3024e-06	0.00113
Cluster-23568.29257	67.4709	362.411	-2.4232	3.3472e-06	0.0011338
Cluster-23568.82484	1.55557	35.295	-4.4187	3.4075e-06	0.0011507
Cluster-23568.48226	66.9658	317.357	-2.2399	3.5088e-06	0.0011741
Cluster-23568.40136	239.853	836.317	-1.8006	3.6059e-06	0.0011921
Cluster-23568.49254	1040.8	3204.37	-1.6226	3.6397e-06	0.0011961
Cluster-23568.29758	6.75204	53.34	-3.0108	3.9125e-06	0.0012631
Cluster-23568.47955	539.127	1547.14	-1.5205	3.9842e-06	0.0012714
Cluster-23568.28801	6.02933	48.3628	-3.0328	4.0555e-06	0.0012826
Cluster-23568.73789	15.2003	82.0071	-2.4402	4.0736e-06	0.0012826
Cluster-23568.41896	98.4035	323.705	-1.7158	4.2494e-06	0.0013215
Cluster-23568.39582	451.672	1199.73	-1.4097	4.484e-06	0.001375
Cluster-23568.59566	90.8511	324.955	-1.8357	4.4835e-06	0.001375
Cluster-23568.53644	209.545	963.785	-2.1994	4.502e-06	0.0013768
Cluster-23568.18097	45.6537	182.257	-1.9951	4.8695e-06	0.0014647
Cluster-23568.56484	122.296	378.061	-1.6294	4.8673e-06	0.0014647
Cluster-23568.25121	24.5828	136.455	-2.4639	4.9755e-06	0.0014844
Cluster-23568.49434	58.3787	203.712	-1.802	5.1805e-06	0.0015331
Cluster-23568.55008	103.089	311.712	-1.5973	5.2538e-06	0.0015507
Cluster-23568.42861	32.7959	149.431	-2.1791	5.2683e-06	0.0015508
Cluster-23568.38690	154.038	441.169	-1.5189	5.2856e-06	0.0015517
Cluster-23568.31244	0.395721	29.6734	-6.3391	5.4318e-06	0.0015847
Cluster-23568.48517	86.8253	264.704	-1.6075	5.5185e-06	0.0015988
Cluster-23568.48544	114.839	434.165	-1.9174	5.6459e-06	0.0016271
Cluster-23568.61404	6.60391	49.7131	-2.9276	5.8962e-06	0.001686
Cluster-23568.71546	19.3249	96.3668	-2.3053	6.0952e-06	0.0017291
Cluster-23568.45940	93.0098	434.932	-2.2213	6.4543e-06	0.0017853
Cluster-23568.18937	13.3718	79.8469	-2.5613	6.5447e-06	0.0017923
Cluster-23568.56332	367.451	1107.51	-1.592	6.6385e-06	0.001809
Cluster-23568.49903	1.90988	35.7319	-4.3321	6.6831e-06	0.0018128
Cluster-23568.50887	230.333	745.038	-1.6958	7.2169e-06	0.0019331
Cluster-23568.47093	3204.48	8735.34	-1.4467	7.2764e-06	0.0019349
Cluster-23568.34943	137.727	438.202	-1.6703	7.4423e-06	0.0019695
Cluster-23568.21946	55.7575	211.094	-1.9139	7.4837e-06	0.0019704
Cluster-23568.42865	0	18.915	-6.6524	7.4991e-06	0.0019704
Cluster-23568.48556	287.53	1084.46	-1.9162	7.4734e-06	0.0019704
Cluster-23568.54112	12.8749	68.3917	-2.4085	7.563e-06	0.0019797
Cluster-23568.30452	29.2532	126.601	-2.1183	7.8682e-06	0.0020334
Cluster-23568.42096	5.41675	45.2825	-3.0626	8.0253e-06	0.0020643
Cluster-23568.51233	218.636	597.053	-1.4488	8.5046e-06	0.0021623
Cluster-23568.45804	261.143	765.259	-1.5514	8.5554e-06	0.0021702
Cluster-23568.20422	13.6755	69.2721	-2.3442	8.6666e-06	0.0021883
Cluster-23568.34919	0.395721	27.6371	-6.2338	9.1081e-06	0.0022737
Cluster-23568.44380	71.8325	283.983	-1.9776	9.8333e-06	0.0024164
Cluster-23568.35579	204.937	830.531	-2.0166	1.0136e-05	0.0024743
Cluster-23568.57118	45.5897	159.546	-1.8023	1.033e-05	0.0025161
Cluster-23568.58380	153.628	555.483	-1.8515	1.0411e-05	0.0025245
Cluster-23568.6233	10.7067	61.0039	-2.5025	1.0577e-05	0.0025536
Cluster-23568.34281	62.4514	204.242	-1.7143	1.0753e-05	0.0025846
Cluster-23568.75985	73.9746	228.661	-1.6296	1.0924e-05	0.0026201
Cluster-23568.60689	12.6183	65.718	-2.3701	1.1065e-05	0.0026458
Cluster-23568.58495	242.02	905.098	-1.9012	1.1466e-05	0.0027147
Cluster-23568.37211	346.759	993.518	-1.5183	1.211e-05	0.0028269
Cluster-23568.35436	65.3468	224.514	-1.778	1.2441e-05	0.0028836
Cluster-23568.43728	266.108	739.862	-1.4754	1.2528e-05	0.0028974
Cluster-23568.29370	15.4861	85.6677	-2.4751	1.2741e-05	0.0028981
Cluster-23568.44404	188.37	564.349	-1.5816	1.2694e-05	0.0028981
Cluster-23568.52517	69.6329	259.14	-1.8936	1.2677e-05	0.0028981
Cluster-23568.41507	341.847	1141.29	-1.7385	1.2826e-05	0.0029114
Cluster-23568.67434	2.78244	35.6612	-3.6979	1.3021e-05	0.0029434
Cluster-23568.13713	2.62514	34.3465	-3.6791	1.31e-05	0.0029537
Cluster-23568.64715	0	17.2861	-6.5192	1.3163e-05	0.0029537
Cluster-23568.29403	223.16	692.93	-1.6342	1.3258e-05	0.0029654
Cluster-23568.35164	154.771	413.351	-1.4168	1.3577e-05	0.0029954
Cluster-23568.48972	3077.71	9345.46	-1.6023	1.353e-05	0.0029954
Cluster-23568.58026	91.4128	281.615	-1.6269	1.3805e-05	0.0030275
Cluster-23568.64692	117.857	509.619	-2.1088	1.4025e-05	0.0030515
Cluster-23568.30616	95.2278	354.701	-1.893	1.4295e-05	0.0030949
Cluster-23568.41215	9.55947	71.1219	-2.8688	1.436e-05	0.0030949
Cluster-23568.44657	491.926	1259.47	-1.3564	1.4393e-05	0.0030949
Cluster-23568.54538	13.1259	83.4755	-2.6477	1.4896e-05	0.0031476
Cluster-23568.65614	1278.96	3633.23	-1.5059	1.5457e-05	0.0032283
Cluster-23568.32105	14.394	76.2302	-2.3894	1.5611e-05	0.0032477
Cluster-23568.33892	95.0579	300.383	-1.656	1.5948e-05	0.0032756
Cluster-23568.60258	105.999	344.786	-1.7016	1.5984e-05	0.0032769
Cluster-23568.58850	61.9855	195.633	-1.6627	1.6582e-05	0.0033807
Cluster-23568.48344	849.233	2462.75	-1.5356	1.6997e-05	0.0034334
Cluster-23568.39272	81.3648	246.364	-1.6021	1.7105e-05	0.0034489
Cluster-23568.37021	80.2978	272.316	-1.7616	1.7918e-05	0.0035416
Cluster-23568.73854	36.6197	159.955	-2.13	1.8175e-05	0.0035731
Cluster-23568.15043	2.804	36.1079	-3.6219	1.8837e-05	0.0036703
Cluster-23568.50340	18.8739	107.898	-2.5146	1.875e-05	0.0036703
Cluster-23568.56960	28.8421	113.705	-1.9869	1.8936e-05	0.0036703
Cluster-23568.72751	56.6889	188.829	-1.7333	1.8762e-05	0.0036703
Cluster-23568.31776	73.469	263.415	-1.8365	2.0231e-05	0.0038439
Cluster-23568.56666	13.8759	71.6084	-2.3566	2.0175e-05	0.0038439
Cluster-23568.21869	16.535	95.6876	-2.5107	2.0467e-05	0.0038715
Cluster-23568.88556	2.57626	35.5647	-3.7459	2.0503e-05	0.0038716
Cluster-23568.34480	2.32716	32.426	-3.7849	2.1375e-05	0.0040157
Cluster-23568.44182	178.009	618.986	-1.7958	2.1656e-05	0.0040546
Cluster-23568.34452	49.8987	165.134	-1.7221	2.1884e-05	0.0040635
Cluster-23568.52995	127.983	371.357	-1.5343	2.1888e-05	0.0040635
Cluster-23568.56251	141.71	401.557	-1.5017	2.194e-05	0.0040663
Cluster-23568.38111	72.7044	282.135	-1.9539	2.2222e-05	0.0041116
Cluster-23568.33805	7.86644	62.1137	-2.9461	2.2616e-05	0.0041427
Cluster-23568.42904	68.1218	217.344	-1.6696	2.3308e-05	0.0042135
Cluster-23568.36010	12.6091	69.9675	-2.4638	2.3459e-05	0.004227
Cluster-23568.34089	35.8021	181.996	-2.335	2.3735e-05	0.0042695
Cluster-23568.44469	828.406	2392.79	-1.5297	2.3881e-05	0.0042889
Cluster-23568.39505	23.5778	126.891	-2.4123	2.4215e-05	0.0043277
Cluster-23568.63596	32.4183	120.758	-1.8902	2.5093e-05	0.0044625
Cluster-23568.29044	80.0069	230.702	-1.5292	2.6024e-05	0.0045766
Cluster-23568.71073	18.6387	86.8722	-2.2145	2.6295e-05	0.0046023
Cluster-23568.46609	492.474	1362.13	-1.4672	2.7264e-05	0.0047193
Cluster-23568.47184	1126.77	2745.96	-1.2852	2.7247e-05	0.0047193
Cluster-23568.58514	183.776	499.741	-1.4418	2.7748e-05	0.0047806
Cluster-23568.58616	19.3183	81.0761	-2.0767	2.7834e-05	0.0047879
Cluster-23568.20838	4.73202	43.1978	-3.2334	2.8236e-05	0.0048344
Cluster-23568.73553	14.5952	70.5732	-2.2849	2.8334e-05	0.0048436
Cluster-23568.31793	9.08092	56.5615	-2.6363	2.839e-05	0.0048456
Cluster-23568.26680	3.38434	48.5162	-3.904	2.8461e-05	0.0048503
Cluster-23568.63587	215.259	617.873	-1.519	2.9156e-05	0.0049458
Cluster-23568.24499	82.9646	387.738	-2.2207	2.9512e-05	0.0049907
Cluster-23568.70220	170.727	480.557	-1.4913	2.9567e-05	0.0049925
Cluster-23568.57517	109.272	314.916	-1.5283	2.9633e-05	0.0049959
Cluster-23568.76226	14.1109	69.758	-2.3134	2.9784e-05	0.0050136
Cluster-23568.55388	29.7251	116.256	-1.9758	3.0006e-05	0.0050433
Cluster-23568.43720	195.736	548.186	-1.4873	3.0066e-05	0.0050441
Cluster-23568.21540	18.1973	84.5052	-2.1991	3.0471e-05	0.0050827
Cluster-23568.47075	969.135	2875.81	-1.5697	3.0586e-05	0.0050941
Cluster-23568.63685	27.8419	108.007	-1.9492	3.0731e-05	0.0051014
Cluster-23568.27543	21.3938	98.357	-2.1919	3.1662e-05	0.0052181
Cluster-23568.46593	10.1016	53.1652	-2.3928	3.2063e-05	0.0052685
Cluster-23568.24934	8.51872	51.5178	-2.5783	3.2337e-05	0.0052898
Cluster-23568.35330	57.8612	183.426	-1.6605	3.2397e-05	0.0052898
Cluster-23568.8181	0	16.3421	-6.4425	3.2338e-05	0.0052898
Cluster-23568.38972	25.557	95.9305	-1.9152	3.2625e-05	0.0053105
Cluster-23568.48042	49164.7	124241	-1.3375	3.3395e-05	0.0054146
Cluster-23568.40547	165.744	469.677	-1.5007	3.373e-05	0.0054448
Cluster-23568.52251	165.744	469.677	-1.5007	3.373e-05	0.0054448
Cluster-23568.53051	14.4686	67.2865	-2.214	3.3717e-05	0.0054448
Cluster-23568.53992	75.9402	226.692	-1.5759	3.397e-05	0.0054756
Cluster-23568.36302	43.0963	153.128	-1.822	3.4124e-05	0.0054842
Cluster-23568.31855	32.5236	117.267	-1.8465	3.584e-05	0.0056845
Cluster-23568.54359	204.757	543.649	-1.4072	3.588e-05	0.0056845
Cluster-23568.75802	54.6536	247.603	-2.1716	3.6481e-05	0.005748
Cluster-23568.40785	184.297	635.379	-1.7886	3.6964e-05	0.0057968
Cluster-23568.54217	107.134	475.827	-2.1478	3.7089e-05	0.0058082
Cluster-23568.59858	153.236	528.182	-1.7841	3.8245e-05	0.0059219
Cluster-23568.43469	566.458	1544.05	-1.4464	3.934e-05	0.0060404
Cluster-23568.38251	253.083	694.448	-1.4552	3.9594e-05	0.0060639
Cluster-23568.53107	61.9482	194.161	-1.6472	3.9778e-05	0.0060822
Cluster-23568.62171	22.378	175.259	-2.9622	4.0042e-05	0.0061141
Cluster-23568.79139	20.9699	88.0211	-2.0799	4.0215e-05	0.0061321
Cluster-23568.36495	7.96399	48.0849	-2.5815	4.0327e-05	0.0061362
Cluster-23568.29233	3.08958	30.8046	-3.3285	4.2109e-05	0.0063506
Cluster-23568.60915	9.62799	54.1194	-2.4804	4.211e-05	0.0063506
Cluster-23568.43923	126.23	343.652	-1.443	4.238e-05	0.0063802
Cluster-23568.78625	4.93245	38.5233	-2.9442	4.2617e-05	0.0063802
Cluster-23568.53031	962.888	2529.96	-1.3936	4.4056e-05	0.0065278
Cluster-23568.48578	199.282	579.129	-1.5373	4.5572e-05	0.0067343
Cluster-23568.74835	9.95327	58.0465	-2.5491	4.5989e-05	0.0067687
Cluster-23568.34620	23.3126	86.7561	-1.8945	4.6375e-05	0.0068073
Cluster-23568.49710	286.916	971.886	-1.7591	4.6574e-05	0.0068183
Cluster-23568.54336	9.06257	51.6498	-2.5041	4.6933e-05	0.0068346
Cluster-23568.49120	32.8762	113.431	-1.7893	4.703e-05	0.0068397
Cluster-23568.35474	19.8491	101.684	-2.3448	4.9132e-05	0.0069794
Cluster-23568.41800	710.46	1697.45	-1.2564	4.9093e-05	0.0069794
Cluster-23568.46542	274.404	683.617	-1.3163	4.8933e-05	0.0069794
Cluster-23568.62574	69.424	237.819	-1.7721	4.9086e-05	0.0069794
Cluster-23568.42185	97.7563	310.283	-1.6671	5.0253e-05	0.0071202
Cluster-23568.36348	27.3164	112.879	-2.0391	5.0608e-05	0.0071546
Cluster-23568.33500	194.552	520.129	-1.4168	5.2053e-05	0.0072723
Cluster-23568.73861	11.4808	72.9572	-2.6997	5.303e-05	0.0073621
Cluster-23568.62533	33.5063	118.654	-1.8181	5.4961e-05	0.0075918
Cluster-23568.64636	17.8995	115.649	-2.6779	5.5059e-05	0.0075958
Cluster-23568.42453	21.1784	90.4128	-2.0806	5.6072e-05	0.0077066
Cluster-23568.54916	166.189	465.634	-1.4856	5.659e-05	0.0077492
Cluster-23568.34141	1.88257	27.9867	-3.8268	5.8654e-05	0.0079076
Cluster-23568.62557	37.8233	130.931	-1.7993	5.865e-05	0.0079076
Cluster-23568.53394	124.004	364.536	-1.5542	5.8954e-05	0.0079344
Cluster-23568.73109	5.24131	54.9608	-3.3433	5.9726e-05	0.0080088
Cluster-23568.31589	190.375	749.81	-1.9755	6.0156e-05	0.0080469
Cluster-23568.54708	29.3221	134.347	-2.1976	6.0966e-05	0.0080962
Cluster-23568.24648	6.88374	44.8662	-2.6863	6.1092e-05	0.0081032
Cluster-23568.34736	72.8185	235.636	-1.6927	6.1444e-05	0.0081303
Cluster-23568.39890	246.491	775.473	-1.6519	6.1719e-05	0.0081508
Cluster-23568.31445	58.2462	182.81	-1.6468	6.2121e-05	0.0081903
Cluster-23568.49751	10.0835	57.6556	-2.4953	6.2873e-05	0.0082687
Cluster-23568.58034	107.855	322.428	-1.58	6.2961e-05	0.0082687
Cluster-23568.70160	117.624	337.315	-1.5188	6.295e-05	0.0082687
Cluster-23568.21303	21.6105	81.1443	-1.9069	6.35e-05	0.0083124
Cluster-23568.30665	252.822	645.789	-1.3519	6.3843e-05	0.0083327
Cluster-23568.20518	34.122	115.006	-1.7459	6.575e-05	0.0085259
Cluster-23568.47254	139.568	415.677	-1.5715	6.6127e-05	0.0085588
Cluster-23568.76528	6.91256	46.7124	-2.7662	6.6159e-05	0.0085588
Cluster-23568.34683	98.1997	264.412	-1.4291	6.6918e-05	0.00862
Cluster-23568.65354	35.6166	127.896	-1.8372	6.7024e-05	0.00862
Cluster-23568.57743	130.151	431.729	-1.7268	6.8094e-05	0.0087169
Cluster-23568.46088	538.89	1661.87	-1.624	7.0187e-05	0.0089122
Cluster-23568.39153	7.78361	45.3709	-2.5419	7.055e-05	0.0089453
Cluster-23568.42359	228.023	731.952	-1.6804	7.0609e-05	0.0089453
Cluster-23568.35331	78.351	227.849	-1.5405	7.1882e-05	0.0090508
Cluster-23568.36839	24.0023	98.9455	-2.0294	7.2493e-05	0.0090897
Cluster-23568.21338	0	13.8656	-6.2012	7.3059e-05	0.0091379
Cluster-23568.73313	5.57727	39.0336	-2.7846	7.3214e-05	0.0091386
Cluster-23568.42507	181.27	477.636	-1.3967	7.3355e-05	0.0091458
Cluster-23568.31326	32.2339	137.159	-2.0984	7.5222e-05	0.0092931
Cluster-23568.46527	225.831	834.778	-1.8843	7.5241e-05	0.0092931
Cluster-23568.51464	177.594	533.57	-1.5853	7.5185e-05	0.0092931
Cluster-23568.64819	0	17.5911	-6.5407	7.5715e-05	0.0093199
Cluster-23568.73667	21.3232	82.2422	-1.945	7.5894e-05	0.0093199
Cluster-23568.31939	89.8404	317.378	-1.8161	7.6301e-05	0.0093334
Cluster-23568.33288	66.1888	203.428	-1.6166	8.0589e-05	0.0097388
Cluster-23568.13006	44.5286	158.766	-1.8367	8.0895e-05	0.0097651
Cluster-23568.48642	24833.6	78256	-1.6559	8.196e-05	0.009874
Cluster-23568.52885	15.3355	79.7093	-2.3572	8.1976e-05	0.009874
Cluster-23568.34051	18.8826	84.0474	-2.1653	8.2494e-05	0.0099106
Cluster-23568.42091	36.1736	122.42	-1.7616	8.3824e-05	0.010031
Cluster-23568.34056	103.806	311.198	-1.5847	8.5404e-05	0.010169
Cluster-23568.85715	9.79788	68.1244	-2.7708	8.5437e-05	0.010169
Cluster-23568.4424	3.72372	30.9882	-3.056	8.5992e-05	0.010223
Cluster-23568.21589	165.308	463.582	-1.4876	8.7147e-05	0.010287
Cluster-23568.57683	88.1538	256.667	-1.5396	8.716e-05	0.010287
Cluster-23568.59941	13.3989	69.491	-2.3797	8.7151e-05	0.010287
Cluster-23568.38292	528.739	1525.88	-1.5281	8.8275e-05	0.010394
Cluster-23568.62105	29.8083	115.984	-1.9571	8.9938e-05	0.010567
Cluster-23568.40430	163.041	414.688	-1.3462	9.0047e-05	0.010569
Cluster-23568.33849	80.3539	274.084	-1.7667	9.034e-05	0.01058
Cluster-23568.34318	28.4148	98.4974	-1.7895	9.1024e-05	0.010621
Cluster-23568.59668	84.6931	242.603	-1.5145	9.1168e-05	0.010621
Cluster-23568.58381	114.467	364.831	-1.6689	9.1375e-05	0.010634
Cluster-23568.52712	129.455	335.402	-1.373	9.1883e-05	0.010659
Cluster-23568.14938	7.25619	48.9991	-2.7877	9.2494e-05	0.010697
Cluster-23568.48832	974.671	3111.82	-1.6743	9.3404e-05	0.010767
Cluster-23568.45891	478.247	1393.46	-1.5421	9.494e-05	0.010845
Cluster-23568.45421	356.02	887.394	-1.3176	9.5241e-05	0.010854
Cluster-23568.66182	49.2895	166.621	-1.7491	9.6805e-05	0.010977
Cluster-23568.39326	214.008	642.186	-1.5865	9.7743e-05	0.011045
Cluster-23568.48414	3.07719	33.8351	-3.543	0.00010084	0.011317
Cluster-23568.42548	13.3139	84.909	-2.652	0.00010226	0.011406
Cluster-23568.55139	112.413	314.302	-1.4802	0.00010308	0.011462
Cluster-23568.68535	7.87692	78.8281	-3.3115	0.00010393	0.011522
Cluster-23568.63170	67.2985	187.672	-1.4817	0.00010513	0.01162
Cluster-23568.75710	15.2328	72.2692	-2.2391	0.00010649	0.011747
Cluster-23568.12016	7.18	49.0975	-2.7793	0.00010722	0.011781
Cluster-23568.38182	88.5486	365.262	-2.0425	0.00010723	0.011781
Cluster-23568.46905	322.05	1009.06	-1.6476	0.00010816	0.011872
Cluster-23568.30041	31.0275	102.683	-1.7251	0.00010895	0.011934
Cluster-23568.59216	254.102	648.364	-1.3501	0.00011055	0.012074
Cluster-23568.39247	40.4064	244.729	-2.6055	0.00011082	0.01208
Cluster-23568.31248	21.2817	79.8487	-1.912	0.00011115	0.012102
Cluster-23568.43951	55.283	154.198	-1.4781	0.00011124	0.012102
Cluster-23568.22159	2.94296	38.4923	-3.6839	0.00011211	0.012134
Cluster-23568.25325	37.1819	126.442	-1.7708	0.00011232	0.012134
Cluster-23568.24719	7.18747	55.0435	-2.9611	0.00011265	0.01214
Cluster-23568.38470	122.859	378.59	-1.6208	0.00011274	0.01214
Cluster-23568.50150	395.587	959.522	-1.2793	0.00011348	0.012177
Cluster-23568.52145	6.50445	49.6528	-2.9605	0.00011485	0.012264
Cluster-23568.49419	387.945	932.13	-1.2645	0.00011514	0.01228
Cluster-23568.72268	2.98116	29.0122	-3.2652	0.00011522	0.01228
Cluster-23568.17659	52.136	180.001	-1.7829	0.00011657	0.0124
Cluster-23568.31372	11.9842	56.013	-2.2157	0.00011975	0.012676
Cluster-23568.59594	88.1967	247.257	-1.4845	0.00012014	0.012698
Cluster-23568.62629	15.3775	69.1264	-2.1779	0.0001204	0.012702
Cluster-23568.20345	10.759	66.0486	-2.5912	0.00012075	0.012704
Cluster-23568.50439	274.429	862.451	-1.6502	0.00012228	0.012809
Cluster-23568.50027	334.343	799.275	-1.2572	0.00012312	0.012873
Cluster-23568.63091	29.8032	104.009	-1.81	0.00012305	0.012873
Cluster-23568.36693	332.872	846.469	-1.3456	0.00012355	0.012887
Cluster-23568.63501	23.0435	80.9119	-1.8167	0.0001236	0.012887
Cluster-23568.79121	32.2437	103.65	-1.6853	0.00012361	0.012887
Cluster-23568.42847	77.271	278.055	-1.8424	0.00012543	0.013055
Cluster-23568.62173	37.401	218.05	-2.5422	0.00012617	0.013055
Cluster-23568.72021	4.01102	31.1669	-2.9493	0.00012574	0.013055
Cluster-23568.35538	6.72795	66.9291	-3.2893	0.00012725	0.013142
Cluster-23568.37788	8.05427	50.0924	-2.6131	0.00012743	0.013148
Cluster-23568.17726	3.71133	37.3646	-3.3886	0.0001291	0.01327
Cluster-23568.36946	0	12.7681	-6.081	0.0001292	0.01327
Cluster-23568.22132	20.0583	88.1875	-2.1281	0.0001303	0.013324
Cluster-23568.29368	185.376	445.105	-1.2637	0.00013034	0.013324
Cluster-23568.49812	48.5708	146.152	-1.5843	0.00013074	0.013339
Cluster-23568.41128	1077.26	4394.56	-2.028	0.00013162	0.013384
Cluster-23568.53479	84.62	289.967	-1.7744	0.00013157	0.013384
Cluster-23568.45785	754.486	1839.94	-1.2861	0.00013315	0.013449
Cluster-23568.33055	81.346	227.782	-1.4854	0.00013355	0.013464
Cluster-23568.72115	22.2341	88.0833	-1.9796	0.00013349	0.013464
Cluster-23568.58382	49.3979	170.897	-1.7845	0.00013392	0.013489
Cluster-23568.29296	31.5906	134.862	-2.0837	0.00013438	0.013523
Cluster-23568.37272	281.634	691.342	-1.2948	0.0001365	0.013711
Cluster-23568.73975	80.3796	229.785	-1.5112	0.00013742	0.013766
Cluster-23568.32834	35.4567	115.719	-1.714	0.00013842	0.013854
Cluster-23568.54471	18.4797	76.3721	-2.0455	0.00013998	0.013949
Cluster-23568.64020	231.948	693.028	-1.5772	0.00013982	0.013949
Cluster-23568.70641	57.5975	213.747	-1.8861	0.00014104	0.014013
Cluster-23568.41851	48.8948	164.698	-1.7486	0.00014199	0.01407
Cluster-23568.73681	11.095	55.5495	-2.3071	0.00014567	0.014331
Cluster-23568.43690	98.8462	285.17	-1.5312	0.0001462	0.014358
Cluster-23568.58483	16.9977	71.2277	-2.0537	0.00014663	0.014388
Cluster-23568.35418	38.5164	127.643	-1.7262	0.00014897	0.01454
Cluster-23568.50221	481.404	1187.81	-1.3023	0.00015079	0.014652
Cluster-23568.36981	81.0602	280.763	-1.7882	0.00015108	0.01466
Cluster-23568.78174	2.69386	29.5494	-3.4513	0.00015182	0.0147
Cluster-22743.0	0.326995	17.5004	-5.5758	0.00015224	0.014702
Cluster-23568.40649	224.662	541.925	-1.2716	0.00015199	0.014702
Cluster-23568.60660	75.8166	202.291	-1.4126	0.00015215	0.014702
Cluster-23568.17692	25.385	97.2922	-1.9308	0.00015275	0.014728
Cluster-23568.38279	4.07974	31.1784	-2.9374	0.00015362	0.014771
Cluster-23568.53971	203.092	527.089	-1.3756	0.00015355	0.014771
Cluster-23568.26348	7.38618	40.8922	-2.4893	0.00015423	0.014816
Cluster-23568.28381	76.3524	238.687	-1.639	0.0001573	0.015032
Cluster-23568.33487	6.2496	39.3189	-2.6366	0.00015832	0.015069
Cluster-23568.71284	128.833	355.941	-1.464	0.00015867	0.015084
Cluster-23568.28565	1.64415	23.4439	-3.8037	0.00016065	0.015209
Cluster-23568.48218	58.5892	203.619	-1.791	0.00016066	0.015209
Cluster-23568.49477	124.653	316.324	-1.3413	0.00016216	0.015311
Cluster-23568.56303	0	14.9273	-6.3124	0.00016268	0.015334
Cluster-23568.51020	154.537	416.362	-1.4296	0.00016541	0.015552
Cluster-23568.30740	62.4666	178.691	-1.5122	0.00016643	0.015594
Cluster-23568.46029	21.2115	74.1409	-1.809	0.00016633	0.015594
Cluster-23568.51016	243.653	803.955	-1.721	0.00016633	0.015594
Cluster-23568.37179	91.546	304.048	-1.7304	0.00016891	0.015772
Cluster-23568.52918	331.824	756.797	-1.1894	0.00016876	0.015772
Cluster-23568.61161	318.119	772.864	-1.2797	0.00016935	0.0158
Cluster-23568.29464	128.406	340.281	-1.4034	0.00017196	0.015989
Cluster-23568.25422	11.1133	56.0012	-2.3182	0.00017563	0.016289
Cluster-23568.61650	24.2589	88.9222	-1.8633	0.00017744	0.016415
Cluster-23568.40683	222.785	648.1	-1.5393	0.00018059	0.016665
Cluster-23568.53241	675.457	1490.44	-1.1419	0.00018318	0.016819
Cluster-23568.29563	180.101	562.147	-1.6397	0.00018429	0.01688
Cluster-23568.79660	1.75258	22.4384	-3.708	0.00018672	0.017045
Cluster-23568.77775	19.5511	107.364	-2.4479	0.00018962	0.017252
Cluster-23568.38968	133.211	463.675	-1.7975	0.00019148	0.017379
Cluster-23568.46779	216.419	524.979	-1.2776	0.0001921	0.017421
Cluster-23568.61033	62.2756	201.919	-1.6936	0.00019597	0.017699
Cluster-23568.48420	5157.85	11915	-1.208	0.00019628	0.017712
Cluster-23568.56858	24.9072	109.369	-2.1464	0.00019646	0.017713
Cluster-23568.52060	101.387	296.362	-1.5438	0.00019814	0.017822
Cluster-23568.52961	32.8721	106.479	-1.6892	0.00019943	0.017908
Cluster-23568.41030	7.12962	43.3784	-2.6071	0.00020013	0.017957
Cluster-23568.62509	14.0744	60.5098	-2.0992	0.00020131	0.018019
Cluster-23568.30447	63.1594	172.923	-1.4546	0.00020474	0.018266
Cluster-23568.24046	0.395721	16.622	-5.5011	0.00020635	0.01838
Cluster-23568.35360	94.8826	243.426	-1.3588	0.00021065	0.018612
Cluster-23568.33535	35.9798	123.961	-1.7837	0.00021103	0.01863
Cluster-23568.65182	16.8801	69.8746	-2.0328	0.0002119	0.018693
Cluster-23568.33818	43.1673	124.983	-1.535	0.00021389	0.018807
Cluster-23568.29769	387.699	1046.01	-1.4307	0.00021482	0.01886
Cluster-23568.74955	0.722717	20.4633	-4.8933	0.00021563	0.01891
Cluster-23568.40184	34.6373	126.004	-1.8549	0.0002171	0.018986
Cluster-23568.44521	30.3265	141.647	-2.2375	0.00021713	0.018986
Cluster-23568.41574	305.422	762.91	-1.3197	0.00021749	0.019003
Cluster-23568.27273	4.47546	31.2728	-2.8147	0.00021902	0.019106
Cluster-23568.36218	5.9606	35.4987	-2.5925	0.00022026	0.019154
Cluster-23568.55207	64.9848	187.839	-1.5353	0.00022193	0.019269
Cluster-23568.42890	68.1015	181.332	-1.4108	0.00022427	0.01938
Cluster-23568.56739	44.5459	143.108	-1.681	0.0002248	0.01941
Cluster-23568.17325	44.3852	126.981	-1.5164	0.00022939	0.01976
Cluster-23568.323	0	11.9789	-5.9936	0.00023139	0.019855
Cluster-23568.44832	37.125	138.081	-1.8874	0.0002346	0.020068
Cluster-23568.79719	7.58832	52.1377	-2.751	0.00023546	0.020111
Cluster-23568.75316	5.7254	46.6794	-3.0246	0.00023579	0.020119
Cluster-23568.40859	86.5222	249.075	-1.5224	0.00024088	0.02043
Cluster-23568.70684	19.2438	73.591	-1.9283	0.00024128	0.020449
Cluster-23568.44433	56.1137	178.754	-1.6646	0.00024766	0.020771
Cluster-23568.48404	105.183	304.813	-1.5385	0.00024843	0.020814
Cluster-23568.30830	69.3853	233.053	-1.746	0.00024923	0.020866
Cluster-23568.41147	5.46562	37.0738	-2.7676	0.00025076	0.020946
Cluster-23568.20041	110.634	393.6	-1.8274	0.00025184	0.020995
Cluster-23568.42055	444.8	1295.15	-1.5409	0.00025238	0.021002
Cluster-23568.33681	28.3081	95.5501	-1.7457	0.00025283	0.021007
Cluster-23568.59238	36.8633	115.446	-1.641	0.00025355	0.021051
Cluster-23568.13062	55.6262	179.957	-1.6881	0.0002561	0.021231
Cluster-23568.59142	223.494	665.579	-1.5732	0.00025863	0.021392
Cluster-23568.79218	2.43559	23.7724	-3.3083	0.00026251	0.021648
Cluster-23568.36907	94.67	392.981	-2.0495	0.00026621	0.021862
Cluster-23568.67017	0.326995	16.7285	-5.514	0.00027095	0.022112
Cluster-23568.49820	26.0712	93.7086	-1.8339	0.00027226	0.022202
Cluster-23568.44844	141.35	325.257	-1.2025	0.0002748	0.02236
Cluster-23568.47650	261.697	707.931	-1.4345	0.00027716	0.022436
Cluster-23568.55639	93.1462	237.516	-1.3518	0.00027701	0.022436
Cluster-23568.18552	0.941284	19.2361	-4.2731	0.00027963	0.022593
Cluster-23568.64635	6.42847	51.0427	-2.9686	0.0002798	0.022593
Cluster-23568.78774	40.8762	159.579	-1.9595	0.00027949	0.022593
Cluster-23568.39224	142.222	617.032	-2.1141	0.00028024	0.022602
Cluster-23568.65377	4.64516	30.5788	-2.7042	0.00028101	0.022648
Cluster-23568.23461	1.64415	23.0776	-3.7842	0.00028202	0.022659
Cluster-23568.28689	65.8371	186.801	-1.502	0.00028136	0.022659
Cluster-23568.25944	240.286	689.179	-1.5193	0.00028469	0.022797
Cluster-23568.60040	304.96	696.076	-1.1904	0.00028473	0.022797
Cluster-23568.67307	75.4631	188.845	-1.3231	0.00028777	0.02299
Cluster-23568.56205	62.0181	190.681	-1.622	0.0002886	0.02304
Cluster-23568.42241	46.1734	138.286	-1.5784	0.00028885	0.023044
Cluster-23568.31886	81.5806	229.089	-1.4866	0.0002897	0.023093
Cluster-23568.60523	10.369	47.4275	-2.1877	0.00028989	0.023093
Cluster-23568.21980	248.176	714.318	-1.524	0.00029207	0.023228
Cluster-23568.64264	0.722717	19.7376	-4.841	0.00029222	0.023228
Cluster-23568.42150	10.6819	48.8597	-2.2156	0.00029293	0.023267
Cluster-23568.22171	22.4632	88.3575	-1.9739	0.00029406	0.023307
Cluster-23568.24931	30.4438	94.5954	-1.6355	0.00029476	0.023329
Cluster-23568.55655	1218.01	3246.58	-1.4142	0.00029914	0.023636
Cluster-23568.77329	1.11844	21.9125	-4.3822	0.00029967	0.023639
Cluster-23568.58232	7.37872	37.638	-2.3437	0.00030006	0.023646
Cluster-23568.51428	263.215	637.159	-1.2742	0.00030221	0.023799
Cluster-23568.31534	2.1483	22.2808	-3.419	0.0003058	0.023996
Cluster-23568.32801	144.391	342.616	-1.2475	0.00031136	0.024306
Cluster-23568.59203	126.618	363.396	-1.5178	0.00031168	0.024306
Cluster-23568.51151	371.968	1142.46	-1.6178	0.00031392	0.024438
Cluster-23568.31402	42.26	127.476	-1.5893	0.0003146	0.024443
Cluster-23568.63107	37.557	113.828	-1.5947	0.00031872	0.024555
Cluster-23568.65290	20.9187	84.5724	-2.0049	0.00031851	0.024555
Cluster-23568.15452	1.90988	23.8677	-3.7358	0.00032163	0.024695
Cluster-23568.52161	22.0512	97.7046	-2.1328	0.00032306	0.024767
Cluster-23568.41562	38.6342	123.827	-1.6763	0.00032502	0.024859
Cluster-23568.72374	14.1449	56.8913	-1.995	0.00032516	0.024859
Cluster-23568.50269	92.2298	240.669	-1.3881	0.0003257	0.024866
Cluster-23568.69527	49.8445	177.143	-1.8223	0.00032715	0.024917
Cluster-23568.39662	189.714	488.135	-1.3625	0.00032879	0.024998
Cluster-23568.61237	142.833	403.38	-1.4954	0.00033219	0.025221
Cluster-23568.63826	21.311	74.703	-1.8096	0.00033372	0.02532
Cluster-23568.44108	22.9152	90.4977	-1.9858	0.00033619	0.025473
Cluster-23568.47930	193.07	531.446	-1.4598	0.00033736	0.025526
Cluster-23568.30872	58.6176	163.313	-1.4737	0.00033808	0.025528
Cluster-23568.58763	27.7316	88.6264	-1.6748	0.0003386	0.02555
Cluster-23568.54856	208.452	484.648	-1.2164	0.0003429	0.025821
Cluster-23568.71148	51.7797	149.73	-1.5272	0.0003435	0.025849
Cluster-23568.41576	146.581	331.027	-1.1749	0.00034527	0.025946
Cluster-23568.43092	14.5664	64.8834	-2.1569	0.00034925	0.026167
Cluster-23568.61224	129.531	310.587	-1.2617	0.00035171	0.026323
Cluster-23568.56622	168.482	404.197	-1.2629	0.00035249	0.026362
Cluster-23568.34664	26.7029	94.9887	-1.8377	0.00035369	0.026435
Cluster-23568.43318	230.9	549.358	-1.2487	0.00035395	0.026436
Cluster-23568.43867	71.8402	237.955	-1.7234	0.00035579	0.026537
Cluster-23568.60524	72.5436	211.676	-1.5429	0.00035621	0.026551
Cluster-23568.48076	147.173	385.374	-1.3913	0.00035715	0.026585
Cluster-23568.40003	17.5128	76.6931	-2.1179	0.0003584	0.026642
Cluster-23568.49018	921.357	2044.41	-1.1498	0.00035983	0.026694
Cluster-23568.51414	34.8947	112.966	-1.6966	0.00036156	0.026748
Cluster-23568.62265	28.4927	90.362	-1.662	0.00036201	0.026748
Cluster-23568.31973	228.635	536.476	-1.2287	0.00036461	0.026921
Cluster-23568.41639	115.064	287.153	-1.3189	0.0003662	0.027003
Cluster-18450.2	2.38672	22.5451	-3.2438	0.00036944	0.027208
Cluster-23568.62170	15.6424	92.1293	-2.5492	0.00036947	0.027208
Cluster-23568.40693	22.6188	76.8705	-1.7679	0.00037285	0.027401
Cluster-23568.70795	150.519	363.218	-1.2717	0.00037552	0.02758
Cluster-23568.44662	158.879	357.616	-1.1702	0.0003761	0.027603
Cluster-23568.14832	9.00473	70.1591	-2.9469	0.00037939	0.027683
Cluster-23568.15045	1.02986	19.2389	-4.237	0.00037885	0.027683
Cluster-23568.35850	31.5185	103.621	-1.7086	0.00037753	0.027683
Cluster-23568.60041	1553.81	3487.35	-1.1662	0.00037931	0.027683
Cluster-23568.69438	84.7376	213.74	-1.3367	0.00037908	0.027683
Cluster-23568.52091	86.2488	227.875	-1.4021	0.00038116	0.02779
Cluster-23568.60350	25.687	80.0391	-1.6433	0.00038357	0.027891
Cluster-23568.18553	49.8724	143.743	-1.5257	0.00038519	0.027972
Cluster-23568.37471	345.468	753.064	-1.1245	0.00038892	0.028206
Cluster-23568.62078	19.9516	79.4395	-1.9763	0.00038966	0.028241
Cluster-23568.47992	2556.35	6869.55	-1.4263	0.00039061	0.028246
Cluster-23568.54225	10.0984	53.3806	-2.4133	0.00039075	0.028246
Cluster-23568.37794	7.30103	46.0733	-2.6285	0.00039127	0.028265
Cluster-23568.15869	0	10.6671	-5.8242	0.00039595	0.028509
Cluster-23568.55327	9.33919	44.753	-2.2516	0.00039556	0.028509
Cluster-23568.77857	0	10.6671	-5.8242	0.00039595	0.028509
Cluster-23568.25868	11.023	48.8863	-2.1436	0.00039948	0.028614
Cluster-23568.41197	231.844	641.958	-1.4674	0.00039905	0.028614
Cluster-23568.49212	12.649	62.0635	-2.2802	0.00040065	0.028661
Cluster-23568.11578	0	11.2724	-5.907	0.00040119	0.028662
Cluster-23568.45452	102.063	296.299	-1.534	0.0004065	0.028985
Cluster-23568.16439	13.9662	62.3839	-2.1438	0.00040749	0.028999
Cluster-23568.35871	18.7685	68.7946	-1.8689	0.00040735	0.028999
Cluster-23568.34434	7.95502	45.2776	-2.4797	0.00040877	0.029052
Cluster-23568.28273	95.0924	271.834	-1.5166	0.00041453	0.029329
Cluster-23568.73122	32.0826	127.525	-1.9824	0.00041611	0.029401
Cluster-23568.44875	250.674	682.328	-1.4433	0.00042174	0.029648
Cluster-23568.34948	29.0581	90.0105	-1.6258	0.00042299	0.029698
Cluster-23568.27337	3.35703	29.5034	-3.1293	0.00042739	0.029893
Cluster-23568.50304	4330.52	12389.4	-1.5164	0.00042814	0.029907
Cluster-23568.65145	19.7793	76.48	-1.9701	0.00042945	0.029961
Cluster-23568.71272	12.071	49.0306	-2.0302	0.00043364	0.030158
Cluster-23568.38994	108.807	302.987	-1.48	0.00043484	0.030222
Cluster-23568.37617	31.2386	99.5929	-1.6655	0.00044	0.030561
Cluster-22193.0	0	10.8026	-5.8409	0.00044114	0.030621
Cluster-23568.82097	8.95093	43.3009	-2.2807	0.00044224	0.030659
Cluster-23568.28052	185.094	465.337	-1.3287	0.00044862	0.030984
Cluster-23568.38828	259.853	647.146	-1.3149	0.00045563	0.03141
Cluster-23568.59084	23.1321	75.5862	-1.7151	0.00045727	0.031483
Cluster-23568.59912	48.7706	141.585	-1.5377	0.00045947	0.031595
Cluster-23568.11487	0.791443	18.7941	-4.7276	0.00046533	0.031955
Cluster-23568.40437	68.827	251.169	-1.8635	0.0004685	0.032056
Cluster-23568.60362	3.6153	28.3642	-2.9542	0.0004694	0.032077
Cluster-23568.73088	14.1434	60.0918	-2.0759	0.00047099	0.032136
Cluster-23568.18000	3.45799	41.316	-3.5405	0.00047482	0.032326
Cluster-23568.55445	17.3627	65.3182	-1.9056	0.0004751	0.032326
Cluster-23568.32757	14.4048	65.6082	-2.1677	0.00048366	0.032807
Cluster-23568.37710	175.117	389.839	-1.1556	0.00048759	0.032953
Cluster-23568.31853	8.30015	40.1021	-2.2619	0.00048822	0.032975
Cluster-23568.65763	62.8839	170.918	-1.4382	0.00049042	0.033083
Cluster-23568.54505	167.404	374.837	-1.1626	0.00049171	0.033149
Cluster-23568.49773	30.8231	96.1008	-1.6337	0.00049635	0.033421
Cluster-23568.37608	247.34	600.685	-1.2793	0.00049926	0.033555
Cluster-23568.35584	200.086	481.14	-1.2641	0.00050641	0.033891
Cluster-23568.36540	23.499	79.4843	-1.7608	0.00050808	0.033962
Cluster-23568.40196	61.4555	154.168	-1.3295	0.00051206	0.034165
Cluster-23568.47608	51.206	139.916	-1.4513	0.00051386	0.034265
Cluster-23568.73900	30.0335	113.253	-1.9045	0.0005149	0.034293
Cluster-23568.81974	0	10.5143	-5.8016	0.0005159	0.034338
Cluster-23568.15080	34.5163	108.319	-1.6452	0.00051892	0.034477
Cluster-23568.52122	2350.42	6944.92	-1.5628	0.00051862	0.034477
Cluster-23568.47961	581.144	1457.26	-1.327	0.0005196	0.034481
Cluster-23568.56277	13.1011	59.9918	-2.1926	0.00051962	0.034481
Cluster-23568.59981	37.1754	118.093	-1.6584	0.00051992	0.034481
Cluster-23568.72500	23.0089	79.4893	-1.7788	0.00052134	0.034534
Cluster-23568.61321	58.7757	215.478	-1.8692	0.00052879	0.03488
Cluster-23568.41686	34.1047	112.586	-1.7238	0.0005315	0.035038
Cluster-23568.32193	259.426	592.925	-1.1917	0.00053429	0.035179
Cluster-23568.30776	158.772	437.209	-1.4607	0.00053813	0.035327
Cluster-23568.45138	220.367	586.812	-1.4111	0.00053913	0.035363
Cluster-23568.6097	0	10.0789	-5.7422	0.00053965	0.035363
Cluster-23568.60315	4.73373	28.5491	-2.5898	0.00054361	0.035569
Cluster-23568.47271	175.309	572.373	-1.7047	0.00054805	0.035743
Cluster-23568.56145	506.288	1180.32	-1.2213	0.00054868	0.035753
Cluster-23568.34868	27.5888	104.531	-1.9083	0.00055204	0.035876
Cluster-23568.38826	21.8021	100.392	-2.1909	0.00055312	0.035883
Cluster-23568.48181	12.2879	56.0129	-2.2017	0.00055924	0.036131
Cluster-23568.51514	11.3394	58.2787	-2.3577	0.00055919	0.036131
Cluster-23568.25233	24.7724	95.194	-1.9331	0.00056054	0.03619
Cluster-23568.18757	3.88103	27.4949	-2.8474	0.00056208	0.036248
Cluster-23568.51906	23.7748	93.5364	-1.9625	0.00056236	0.036248
Cluster-23568.28542	9.20345	50.6884	-2.4348	0.0005658	0.036405
Cluster-23568.52045	49.9206	163.926	-1.7093	0.00056616	0.036407
Cluster-23568.54602	124.425	337.94	-1.4386	0.00056659	0.036414
Cluster-23568.41619	187.276	428.028	-1.1922	0.00056942	0.036532
Cluster-23568.11621	1.04971	20.1269	-4.2898	0.00057087	0.036543
Cluster-23568.37992	70.177	186.945	-1.4173	0.00057043	0.036543
Cluster-23568.22111	19.2419	67.1807	-1.8081	0.0005747	0.036699
Cluster-23568.24404	0.326995	14.6047	-5.3134	0.00057455	0.036699
Cluster-23568.33380	1.28813	19.2939	-3.8537	0.00057513	0.036705
Cluster-23568.33340	37.1578	102.997	-1.47	0.00057933	0.036927
Cluster-23568.60702	78.4172	246.256	-1.6453	0.00058127	0.037011
Cluster-23568.55761	113.199	302.943	-1.4195	0.00058427	0.037156
Cluster-23568.74130	32.3901	92.7119	-1.5224	0.00058511	0.037156
Cluster-23568.18784	13.385	54.3089	-2.0365	0.00058797	0.037278
Cluster-23568.58799	19.3919	64.9077	-1.7378	0.00058934	0.037331
Cluster-23568.56027	39.0331	115.4	-1.5576	0.00059526	0.037576
Cluster-23568.61666	4.78432	37.3209	-2.933	0.00059645	0.03763
Cluster-23568.36624	11.8294	56.0299	-2.2664	0.00059888	0.03774
Cluster-23568.51235	641.759	1345.24	-1.0675	0.00060063	0.037828
Cluster-23568.46871	573.924	1651.94	-1.5246	0.0006021	0.037879
Cluster-23568.56541	169.363	372.342	-1.1365	0.00060212	0.037879
Cluster-23568.52586	15.043	54.9691	-1.8733	0.00060256	0.037885
Cluster-23568.42721	5.81076	35.1817	-2.6318	0.00061435	0.038473
Cluster-23568.25082	2.6326	26.7313	-3.4139	0.00061917	0.03862
Cluster-23568.60353	250.34	575.056	-1.1994	0.00062127	0.038729
Cluster-23568.39695	330.52	1132.94	-1.7758	0.00062526	0.038805
Cluster-23568.20747	5.43831	35.834	-2.6904	0.00062732	0.038864
Cluster-23568.60613	118.229	340.269	-1.5229	0.00062702	0.038864
Cluster-23568.47888	823.01	2568.71	-1.6416	0.00063581	0.039302
Cluster-23568.29285	10.9161	46.3973	-2.0755	0.00064614	0.039672
Cluster-23568.43431	390.143	895.225	-1.1993	0.00064647	0.039672
Cluster-23568.51503	1603	3610.51	-1.1714	0.00064635	0.039672
Cluster-23568.54778	10.1686	46.0784	-2.1932	0.00064743	0.039708
Cluster-23568.61720	5.32817	31.1967	-2.5405	0.00064891	0.039756
Cluster-23568.39502	81.5975	198.643	-1.2855	0.00065334	0.039937
Cluster-23568.19869	15.5905	65.3691	-2.0536	0.00065806	0.040181
Cluster-23568.41937	201.632	518.548	-1.3646	0.00065878	0.040203
Cluster-23568.34990	0.653991	18.2087	-4.759	0.00066064	0.040271
Cluster-23568.39276	131.624	324.518	-1.3013	0.00066387	0.040424
Cluster-23568.46632	846.347	1862.06	-1.1375	0.00066494	0.040466
Cluster-23568.44312	1655.31	3591.75	-1.1175	0.00066651	0.04054
Cluster-23568.34277	342.618	758.615	-1.1464	0.00067156	0.040757
Cluster-23568.51718	126.248	370.661	-1.5522	0.00067083	0.040757
Cluster-23568.51320	551.862	1318.77	-1.2571	0.00068206	0.041235
Cluster-23568.54786	11.2433	54.671	-2.2627	0.00068288	0.041262
Cluster-23568.60015	64.3786	157.763	-1.2952	0.00068635	0.041313
Cluster-23568.62450	11.3394	49.2623	-2.1123	0.00068881	0.041371
Cluster-23568.12076	2.55641	23.3804	-3.1471	0.00069632	0.04164
Cluster-23568.51401	2330.55	5931.34	-1.3476	0.00070044	0.041841
Cluster-23568.6323	1.31715	18.4827	-3.7841	0.000704	0.04203
Cluster-23186.0	0.307144	13.9251	-5.2478	0.00070579	0.042092
Cluster-23568.48453	2551.02	5577.21	-1.1286	0.00071308	0.042349
Cluster-23568.5247	1.88257	21.0852	-3.4229	0.00071352	0.042349
Cluster-23568.45427	209.191	516.419	-1.3024	0.0007172	0.042473
Cluster-23568.22364	71.0254	206.947	-1.539	0.00072339	0.042793
Cluster-23568.60626	14.8733	57.6455	-1.9636	0.00072483	0.042833
Cluster-23568.37169	69.7896	175.014	-1.3263	0.00072641	0.042867
Cluster-23568.64121	20.4451	74.8866	-1.8594	0.00072658	0.042867
Cluster-23568.28685	25.0046	89.2117	-1.8226	0.00073258	0.043079
Cluster-23568.46588	512.437	1058.12	-1.0462	0.00073618	0.043225
Cluster-23568.42720	9.66618	45.1812	-2.2195	0.00073782	0.043252
Cluster-23568.42664	36.7994	109.164	-1.5793	0.00073912	0.043305
Cluster-23568.41838	23.35	94.1664	-2.0302	0.00074731	0.043734
Cluster-23568.55326	18.3821	80.7151	-2.1253	0.00075232	0.043892
Cluster-23568.69250	501.186	1175.15	-1.2285	0.00075232	0.043892
Cluster-23568.40801	17.2684	73.9398	-2.0811	0.00075348	0.043936
Cluster-23568.39493	42.4576	172.139	-2.0153	0.00075464	0.04398
Cluster-23568.13334	39.6841	141.316	-1.8278	0.00075686	0.044009
Cluster-23568.36509	127.723	436.898	-1.7713	0.00075654	0.044009
Cluster-23568.36734	16.0473	60.4654	-1.9015	0.0007667	0.044473
Cluster-23568.51984	2.33784	22.6154	-3.2592	0.00076673	0.044473
Cluster-23568.62155	51.8641	148.34	-1.5101	0.00077224	0.044722
Cluster-23568.38882	111.31	268.883	-1.2696	0.00077673	0.044817
Cluster-23568.47715	307.577	698.282	-1.1819	0.00077812	0.044873
Cluster-23568.71886	0.307144	13.6368	-5.2175	0.00077891	0.044873
Cluster-23568.30361	95.4984	288.13	-1.5901	0.00078488	0.045087
Cluster-23568.39035	93.9586	223.314	-1.2469	0.00078514	0.045087
Cluster-23568.41578	58.3567	146.028	-1.3255	0.00078402	0.045087
Cluster-23568.47191	207.417	635.998	-1.6146	0.00078607	0.045087
Cluster-23568.76136	3.2883	26.0971	-2.9709	0.00078757	0.045135
Cluster-23568.44445	20.5609	71.8446	-1.799	0.00079762	0.045545
Cluster-23568.45458	39.9911	124.688	-1.638	0.00079838	0.045565
Cluster-23568.17276	24.3385	83.7239	-1.7695	0.00080535	0.04584
Cluster-23568.37466	186.763	469.565	-1.3286	0.0008057	0.04584
Cluster-23568.52369	981.209	2306.06	-1.2325	0.00080546	0.04584
Cluster-23568.56518	96.4366	234.77	-1.2828	0.000805	0.04584
Cluster-23568.21175	31.7748	95.2616	-1.5801	0.00080924	0.04593
Cluster-23568.37709	391.272	944.042	-1.2699	0.00080888	0.04593
Cluster-23568.49631	1566.56	3211.19	-1.0354	0.00080937	0.04593
Cluster-23568.26966	160.554	361.663	-1.1712	0.00081701	0.046274
Cluster-23568.34652	9.78549	54.5744	-2.4655	0.0008216	0.046409
Cluster-23568.87189	0	9.53205	-5.6608	0.00082435	0.046493
Cluster-23568.69100	51.955	130.887	-1.332	0.00082623	0.046574
Cluster-23568.29355	151.379	502.203	-1.7268	0.00082896	0.046633
Cluster-23568.41164	26.8394	79.3328	-1.5596	0.00083174	0.046687
Cluster-23568.46912	1017.62	2448.91	-1.2666	0.00083134	0.046687
Cluster-23568.51970	257.956	612.393	-1.247	0.00083659	0.046823
Cluster-23568.68731	40.4786	119.182	-1.5538	0.00084047	0.046929
Cluster-23568.53254	11.2721	48.225	-2.0884	0.00084805	0.047224
Cluster-23568.66819	9.74237	43.4901	-2.1703	0.0008477	0.047224
Cluster-23568.43976	495.01	1091.16	-1.1398	0.00085262	0.047383
Cluster-23568.20419	8.96503	46.2079	-2.3422	0.00085445	0.047413
Cluster-23568.41286	214.779	538.816	-1.3256	0.00085395	0.047413
Cluster-23568.36329	166.877	433.965	-1.3778	0.00086093	0.047662
Cluster-23568.46825	131.027	395.748	-1.5926	0.00086684	0.047835
Cluster-23568.57600	54.3037	214.538	-1.9757	0.00086662	0.047835
Cluster-23568.89058	5.41846	36.0454	-2.7041	0.00086606	0.047835
Cluster-23568.15681	0	10.9583	-5.8633	0.00088291	0.048576
Cluster-23568.61552	55.1472	138.436	-1.3241	0.00088221	0.048576
Cluster-23568.75282	2.38672	20.3549	-3.0944	0.00088247	0.048576
Cluster-23568.58971	5.86456	31.6831	-2.4104	0.00088598	0.048672
Cluster-23568.62758	10.9419	43.8062	-2.0061	0.0008869	0.048698
Cluster-23568.79303	1.37671	17.9838	-3.7187	0.00088954	0.048818
Cluster-23568.39349	155.173	344.564	-1.1495	0.00089219	0.048891
Cluster-23568.54897	19.5507	63.8716	-1.7059	0.00089473	0.048933
Cluster-23568.1657	6.95822	36.552	-2.4307	0.00089939	0.04909
Cluster-23568.18934	0	9.312	-5.6259	0.00090731	0.049449
Cluster-23568.31388	33.055	92.3256	-1.4834	0.00091497	0.049719
Cluster-23568.54583	244.899	716.458	-1.5473	0.00091625	0.049764
Cluster-23568.57612	22.3584	91.2344	-2.015	0.00091815	0.049818
