# Supplementary material for: Transcriptome-based protein-protein interaction analysis reveals immune gene network elucidating white body immunity mechanisms in response to LPS stimulation in Amphioctopus fangsiao
Source: Comp Immunol Rep. 2024 Jun 12;7:200151. doi: 10.1016/j.cirep.2024.200151 (PMC11228953; doi:10.1016/j.cirep.2024.200151)
Supplement: Supplementary file 4 [file mmc4.xlsx]

## Sheet: Sheet1
Table S3 List of 24H up-regulated genes.
gene_id	L24h_readcount	P24h_readcount	log2FoldChange	pval	padj
Cluster-23568.22890	1417.16	52.3337	4.759	4.3352e-26	4.7401e-21
Cluster-23568.22889	1341.35	67.0007	4.3232	4.7991e-22	2.6237e-17
Cluster-23568.61289	1432.6	89.7995	3.9959	1.5955e-21	5.815e-17
Cluster-23568.53876	254.032	12.2321	4.3768	9.3289e-17	2.5501e-12
Cluster-23568.41366	749.749	55.938	3.7438	1.6497e-14	3.6076e-10
Cluster-23568.88000	284.262	5.30207	5.7414	2.128e-13	3.8779e-09
Cluster-23568.44239	502.465	58.463	3.1037	3.2738e-11	5.1137e-07
Cluster-23568.22022	310.875	23.9773	3.695	5.4647e-11	7.4689e-07
Cluster-23568.32530	1831.79	280.486	2.7071	1.6067e-10	1.9519e-06
Cluster-23568.38705	529.306	83.835	2.6589	4.4713e-10	4.889e-06
Cluster-23568.32568	1793.63	270.389	2.7296	7.0439e-10	6.4183e-06
Cluster-23568.36766	353.775	51.4155	2.7823	6.6379e-10	6.4183e-06
Cluster-23568.57977	403.395	47.2289	3.0956	2.4066e-09	2.0241e-05
Cluster-23568.17562	108.337	4.43349	4.6154	3.8155e-09	2.9799e-05
Cluster-23568.84293	35.6341	0	7.686	2.7134e-08	0.00019779
Cluster-23568.54955	40.3794	0	7.8669	3.7121e-08	0.00025368
Cluster-23568.18085	452.212	46.9837	3.2658	4.1864e-08	0.00026926
Cluster-23568.45897	68.7755	0.637405	6.7748	4.4403e-08	0.00026972
Cluster-23568.22730	231.523	14.4853	3.999	5.7257e-08	0.0003295
Cluster-23568.46124	229.589	10.6264	4.4329	6.3854e-08	0.00034909
Cluster-23568.34493	632.477	71.7033	3.1401	9.6921e-08	0.00050464
Cluster-23568.37253	135.25	14.6355	3.2066	1.1155e-07	0.00053029
Cluster-23568.88979	115.947	7.79568	3.892	1.0982e-07	0.00053029
Cluster-23568.53925	134.892	14.4812	3.2205	1.3712e-07	0.0006247
Cluster-23568.50925	98.1028	9.62354	3.3456	1.9893e-07	0.00083659
Cluster-23568.57191	194.504	32.641	2.5748	1.9721e-07	0.00083659
Cluster-23568.52085	785.098	91.4296	3.1023	3.0779e-07	0.0012464
Cluster-23568.1156	49.1029	0.931164	5.7079	4.2897e-07	0.0016712
Cluster-23568.53954	184.928	33.4384	2.4674	4.4712e-07	0.0016712
Cluster-23568.63886	270.581	36.2265	2.9013	4.5854e-07	0.0016712
Cluster-23568.16297	27.4678	0	7.3094	1.0088e-06	0.0033424
Cluster-23568.14863	94.695	5.86487	4.0065	1.1355e-06	0.0034815
Cluster-23568.49039	22083.2	5242.74	2.0746	1.0869e-06	0.0034815
Cluster-23568.68278	119.505	19.0191	2.6497	1.1463e-06	0.0034815
Cluster-23568.9488	65.6901	7.83604	3.0687	1.2794e-06	0.0037808
Cluster-23568.54188	47.5293	2.82773	4.0704	1.3178e-06	0.0037919
Cluster-23568.59675	195.966	37.3299	2.3923	1.4139e-06	0.003964
Cluster-23568.42156	4288.87	1022.94	2.0679	1.5134e-06	0.004137
Cluster-23568.18043	32.1323	0	7.5348	1.8733e-06	0.0044279
Cluster-23568.20987	41.3325	1.22492	5.0558	1.8188e-06	0.0044279
Cluster-23568.24901	63.405	4.99901	3.6615	1.6886e-06	0.0044279
Cluster-23568.52611	37.9449	1.86845	4.3353	1.877e-06	0.0044279
Cluster-23568.54939	4447.03	1212.17	1.8752	1.8922e-06	0.0044279
Cluster-23568.69395	349.005	57.6271	2.5977	1.8124e-06	0.0044279
Cluster-23568.29920	68.2609	1.90269	5.1712	2.0865e-06	0.0047528
Cluster-23568.976	22.7979	0	7.0395	2.2769e-06	0.0049793
Cluster-23568.83153	76.0507	5.69855	3.7414	2.5664e-06	0.0055021
Cluster-23568.54642	459.744	0.624933	9.5212	3.4677e-06	0.0071539
Cluster-23568.7985	126.739	21.6966	2.5469	3.9343e-06	0.0079663
Cluster-23568.74995	25.079	0	7.1802	5.9786e-06	0.011886
Cluster-23568.14381	142.596	24.6673	2.5309	6.5737e-06	0.012835
Cluster-23568.66626	74.6113	12.1981	2.6114	6.7014e-06	0.012855
Cluster-23568.48822	1436.11	293.836	2.289	6.8895e-06	0.012988
Cluster-23568.157	22.7311	0	7.0365	7.7554e-06	0.014373
Cluster-23568.36729	137.366	14.2478	3.2658	1.3063e-05	0.023416
Cluster-23568.40449	52.533	3.45879	3.9252	1.303e-05	0.023416
Cluster-23568.12550	93.4698	13.0139	2.8413	1.3912e-05	0.024535
Cluster-23568.15782	60.6817	8.14839	2.8983	1.5267e-05	0.026083
Cluster-23568.21067	45.7826	4.98677	3.1952	1.5102e-05	0.026083
Cluster-23568.980	36.7838	1.89634	4.2812	1.6048e-05	0.026586
Cluster-23568.52550	1089.46	333.875	1.7062	1.6741e-05	0.027321
Cluster-23568.21295	355.609	80.9365	2.1362	1.7925e-05	0.028814
Cluster-23568.53996	64.8416	4.60594	3.8059	1.8183e-05	0.028814
Cluster-23568.83420	45.6411	0.63423	6.1773	1.9131e-05	0.029883
Cluster-23568.35449	1743.84	461.459	1.9179	2.1017e-05	0.032366
Cluster-23568.58804	27.5668	0.315528	6.3554	2.1861e-05	0.033199
