# Supplementary material for: Transcriptome-based protein-protein interaction analysis reveals immune gene network elucidating white body immunity mechanisms in response to LPS stimulation in Amphioctopus fangsiao
Source: Comp Immunol Rep. 2024 Jun 12;7:200151. doi: 10.1016/j.cirep.2024.200151 (PMC11228953; doi:10.1016/j.cirep.2024.200151)
Supplement: Supplementary file 5 [file mmc5.xlsx]

## Sheet: Sheet1
Table S4 List of 24H down-regulated genes.
gene_id	L24h_readcount	P24h_readcount	log2FoldChange	pval	padj
Cluster-23568.43265	0	30.3623	-7.3688	6.1323e-07	0.0021629
Cluster-23568.88301	0	28.1226	-7.2583	6.8458e-07	0.0023391
Cluster-23568.26683	0	23.3395	-6.9894	1.9033e-06	0.0044279
Cluster-23568.8221	0	24.9888	-7.0877	2.1514e-06	0.0048007
Cluster-23568.31384	1.93347	37.6515	-4.2597	2.939e-06	0.0061799
Cluster-23568.44122	6.58116	1188.43	-7.5008	1.5512e-05	0.026094
Cluster-23568.12121	0	16.7886	-6.5156	2.8615e-05	0.04286
